# Supplementary material for: TANGO1 inhibitors reduce collagen secretion and limit tissue scarring
Source: Nat Commun. 2024 Apr 24;15:3302. doi: 10.1038/s41467-024-47004-1 (PMC11043333; doi:10.1038/s41467-024-47004-1)
Supplement: Supplementary file 4 — Source Data [file 41467_2024_47004_MOESM4_ESM.zip › SOURCE DATA/444095_3_data_set_8731048_s9khdy.xlsx]

## Sheet: Sheet1
		Control	P2	P5	P2 + P5
cTAGE5		1	0.593007	0.557291	0.333471
		1	1.09618	1.0898	0.926922
		1	0.518818	0.581066	0.7625
		1	1.05708	0.685749	0.39601
		1		0.7625	0.950191
		1		0.958928
	MEAN	1	0.816271	0.772556	0.673819
									Control	P2	P5	P2+P5
								cTAGE5	1	0.816271	0.772556	0.673819
								TANGO1	1	0.892147	0.695286	0.54387
TANGO1		Control	P2	P5	P2 + P5
		1	0.924491	0.787861	0.371834
		1	0.901272	0.585262	0.320315
		1	0.850678	0.712735	0.939461
	MEAN	1	0.892147	0.695286	0.54387
