# Supplementary material for: TANGO1 inhibitors reduce collagen secretion and limit tissue scarring
Source: Nat Commun. 2024 Apr 24;15:3302. doi: 10.1038/s41467-024-47004-1 (PMC11043333; doi:10.1038/s41467-024-47004-1)
Supplement: Supplementary file 4 — Source Data [file 41467_2024_47004_MOESM4_ESM.zip › SOURCE DATA/444095_3_data_set_8733564_s9khd6.xlsx]

## Sheet: Fig. 3 b-l 
Figure 3 B	Relative fluorescence intestity
		Software Name: InCyte											Software Name: InCyte
		Version Number: 3.1											Version Number: 3.1
		Well	Sample ID	Date	cells.P01.cells.Percent Percent for cells gated by P01.cells (%)	cells.P01.cells.Count Count for cells gated by P01.cells	cells.P01.cells.Median Median for cells gated by P01.cells	cells.Percent Percent for cells (%)	Mean of triplicates	Background removed		Well	Sample ID	Date	cells.P01.cells.Percent Percent for cells gated by P01.cells (%)	cells.P01.cells.Count Count for cells gated by P01.cells	cells.P01.cells.Median Median for cells gated by P01.cells	cells.Percent Percent for cells (%)	Mean of triplicates	Background removed			Mean values
		A01	ctrl_1	06.17.2022	100	1032	27.8092	38.3358	28.8309	0		A01	ctrl_1	06.20.2022	100	3063	27.655	53.6897	28.208	0			P2	P5
		B01	ctrl_2	06.17.2022	100	1143	28.5863	40.9091				B01	ctrl_2	06.20.2022	100	3383	28.0127	57.0874				1	2411.03	1802.88
		C01	ctrl_3	06.17.2022	100	908	30.0973	34.736				C01	ctrl_3	06.20.2022	100	2994	28.9563	54.9056				2	2327.07	2168.15
		A04	P2_1	06.17.2022	100	1407	2337.96	44.0513	2439.86	2411.03		A04	P2_1	06.20.2022	100	3788	2309.57	55.4937	2355.28	2327.07		3	2593.12	1793.87
		B04	P2_2	06.17.2022	100	1557	2440.65	43.0348				B04	P2_2	06.20.2022	100	4152	2709.71	58.2982				4	2813.33	2235
		C04	P2_3	06.17.2022	100	1305	2540.98	34.5056				C04	P2_3	06.20.2022	100	4113	2046.57	52.9071				Mean	2536.14	1999.98
		A05	P5_1	06.17.2022	100	985	2128.06	34.3086	1831.71	1802.88		A05	P5_1	06.20.2022	100	4370	1822.15	51.9929	2196.36	2168.15		SD	215.593	234.409
		B05	P5_2	06.17.2022	100	1184	1649.27	34.9263				B05	P5_2	06.20.2022	100	3836	2081.88	53.0714
		C05	P5_3	06.17.2022	100	1238	1717.81	37.4924				C05	P5_3	06.20.2022	100	3628	2685.05	58.8006
		Software Name: InCyte										Software Name: InCyte
		Version Number: 3.1										Version Number: 3.1
		Well	Sample ID	Date	cells.P01.cells.Percent Percent for cells gated by P01.cells (%)	cells.P01.cells.Count Count for cells gated by P01.cells	cells.P01.cells.Median Median for cells gated by P01.cells	cells.Percent Percent for cells (%)	Mean of triplicates	Background removed		Well	Sample ID	Date	cells.P01.cells.Percent Percent for cells gated by P01.cells (%)	cells.P01.cells.Count Count for cells gated by P01.cells	cells.P01.cells.Median Median for cells gated by P01.cells	cells.Percent Percent for cells (%)	Mean of triplicates	Background removed
		A01	ctrl_1	06.22.2022	100	9521	68.1815	46.2679	67.9574	0		A01	ctrl_1	06.22.2022	100	9670	66.3066	46.6699	66.4648	0
		B01	ctrl_2	06.22.2022	100	9297	67.0621	44.4811				B01	ctrl_2	06.22.2022	100	10000	66.5317	47.1631
		C01	ctrl_3	06.22.2022	100	9272	68.6286	44.1188				C01	ctrl_3	06.22.2022	100	9627	66.5563	47.0574
		A04	P2_1	06.22.2022	100	10000	2838.25	47.2724	2661.07	2593.12		A04	P2_1	06.22.2022	100	9431	3029.88	46.4925	2879.8	2813.33
		B04	P2_2	06.22.2022	100	10000	2598.25	48.5602				B04	P2_2	06.22.2022	100	9605	3068.59	45.6968
		C04	P2_3	06.22.2022	100	9855	2546.72	43.6178				C04	P2_3	06.22.2022	100	9706	2540.92	45.9564
		A05	P5_1	06.22.2022	100	10000	1906.9	47.3934	1861.83	1793.87		A05	P5_1	06.22.2022	100	9562	2198.2	46.774	2301.46	2235
		B05	P5_2	06.22.2022	100	9441	1957.74	43.2835				B05	P5_2	06.22.2022	100	9487	2475.69	47.4682
		C05	P5_3	06.22.2022	100	9136	1720.85	43.5462				C05	P5_3	06.22.2022	100	9563	2230.5	45.9782
Figure 3 C	Collagen I and GAPDH staining from cell lysates
Figure 3 D	Densitometry measurements of Collagen I staining in cell lysates compared to GAPDH staining
		Ctrl	P2 + P5
	Sample 1	0.94	1.06
	Sample 2	0.79	0.42
	Sample 3	1.28	0.53
	Sample 4	1.14815	1.3061
	Sample 5	0.601476	1.63891
	Sample 6	1.25037	0.861044
	Mean	1.00167	0.969341
	SD	0.248173	0.423569
	p-value (Unpaired t-test, two-tailed)		ns
Figure 3 E	Collagen I staining from supernatants and Ponceau staining from corresponding cell lysates
Figure 3 F	Densitometry measurements of Collagen I staining from supernatants
		Ctrl	P2	P5
	Sample 1	1	1.01	0.81
	Sample 2	0.94	0.84	0.84
	Sample 3	1.05	0.79	0.88
	Sample 4	0.81	1.23	1.32
	Sample 5	1.11	1.1	1.19
	Sample 6	1.08	1.44	1.28
	Mean	0.998333	1.06833	1.05333
	SD	0.100568	0.222966	0.21445
	One-way ANOVA (multiple comparisons)		ns	ns
Figure 3 G	Collagen I staining from supernatants and Ponceau staining from corresponding cell lysates
Figure 3 H	Densitometry measurements of Collagen I staining from supernatant
		Ctrl	P2 + P5
	Sample 1	1.26	0.12
	Sample 2	1	0.07
	Sample 3	0.73	0.04
	Sample 4	1	0.43
	Sample 5	0.94	0.31
	Sample 6	1.05	0.41
	Sample 7	0.81	0.17
	Sample 8	1.11	0.16
	Sample 9	1.08	0.17
	Sample 10	1.02	0.08
	Sample 11	0.88	0.05
	Sample 12	1.1	0.16
	Sample 13	1.06	0.41
	Sample 14	1.1	0.14
	Sample 15	0.85	0.2
	Sample 16	0.84	0.55
	Sample 17	1.02	0.46
	Sample 18	1.14	0.66
	Sample 19	0.94	0.62
	Sample 20	0.85	0.6
	Sample 21	1.21	0.63
	Sample 22	0.95	0.48
	Sample 23	0.93	0.46
	Sample 24	1.12	0.52
	Mean	0.999583	0.329167
	SD	0.131826	0.210443
	p-value (Mann Whitney test, two-tailed)	<0.0001	****
Figure 4 I	Protein concentration measurements (µg/ml)
		Ctrl	P2 + P5
	Sample 1	443	580.5
	Sample 2	548	553
	Sample 3	465.5	460.5
	Sample 4	368	508
	Sample 5	385.5	565.5
	Sample 6	263	463
	Sample 7	610	597.5
	Sample 8	675	660
	Sample 9	605	585
	Mean	484.778	552.556
	SD	126.978	61.5045
	Unpaired t-test (two-tailed)		ns
Figure 4 J	Densitometry measurements of Collagen I staining from supernatant (%)
		Ctrl	24 h	48 h	72 h
	Sample 1	97	49	94	97
	Sample 2	100	49	89	90
	Sample 3	103	48	87	108
	Mean	100	48.6667	90	98.3333
	SD	2.44949	0.471405	2.94392	7.4087
	Two-way ANOVA (multiple comparisons)		****	ns	ns
	p-value		<0.0001	0.1028	0.9574
Figure 3 K	Collagen I staining from supernatants and β actin staining from corresponding lysates
Figure 3 L	Cytotoxicity measurement (%)
		Ctrl	P2	P5	P2 + P5	P2 scr + P5 scr
	Sample 1	17	26.1668	18.9408	7.85242	28.99
	Sample 2	19.8	16.5268	17.6081	9.05343	28.35
	Sample 3	20.7	26.466	20.6645	15.4894	27.21
	Sample 4	22.5677	28.91	19.47	26.7413	28.08
	Sample 5	20.7323	12.24	17.54	15.7128	28.25
	Sample 6	29.9533	7.81	14.22	24.874	26.59
	Sample 7	9.91	11.71	14.83	0.83	25.36
	Sample 8	11.83			0.69	28.69
	Sample 9	11.73			0.56
	Sample 10	9.72
	Sample 11	11.64
	Sample 12	10.55
	Sample 13	9.92
	Sample 14	1.05
	Sample 15	1.03
	Sample 16	0.96
	Sample 17	1.05
	Mean	12.3614	18.5471	17.6105	11.3115	27.69
	SD	8.28825	7.87447	2.19694	9.5113	1.14349

## Sheet: Fig. 4 a-b
LFQ intensity sec_control_01	LFQ intensity sec_control_02	LFQ intensity sec_control_03	LFQ intensity sec_P2P5_01	LFQ intensity sec_P2P5_02	LFQ intensity sec_P2P5_03	C: GOBP name	C: GOMF name	C: GOCC name	C: KEGG name	C: Student's T-test Significant P2P5 vs. control	N: Peptides	N: Razor + unique peptides	N: Unique peptides	N: Sequence coverage [%]	N: Unique + razor sequence coverage [%]	N: Unique sequence coverage [%]	N: Mol. weight [kDa]	N: Q-value	N: Score	N: Intensity	N: MS/MS count	p-value P2P5 vs. control	Difference P2P5 vs. control	N: Student's T-test Test statistic P2P5 vs. control	T: Protein IDs	T: Majority protein IDs	T: Protein names	T: Gene names
NaN	NaN	NaN	28.9233	28.9521	28.6028			cell part;integral to membrane;intrinsic to membrane;membrane part			4	2	2	2.2	2.2	2.2	87.952	0	54.558	2134700000	9	0	NaN	0	A4FU28	A4FU28	cTAGE family member 9	CTAGE9
NaN	NaN	NaN	24.1507	23.9607	23.286	anion transport;biological adhesion;biological regulation;cell adhesion;cell-cell adhesion;cellular chemical homeostasis;cellular homeostasis;cellular ion homeostasis;cellular process;cellular response to stimulus;chemical homeostasis;chloride transport;establishment of localization;homeostatic process;homotypic cell-cell adhesion;inorganic anion transport;ion homeostasis;ion transport;platelet a…	anion channel activity;anion transmembrane transporter activity;channel activity;chloride channel activity;gated channel activity;ion channel activity;ion transmembrane transporter activity;passive transmembrane transporter activity;substrate-specific channel activity;substrate-specific transmembrane transporter activity;substrate-specific transporter activity;transmembrane transporter activity;t…	blood microparticle;brush border;cell part;cell projection;chloride channel complex;cytoplasm;cytoplasmic part;envelope;extracellular membrane-bounded organelle;extracellular organelle;extracellular region part;extracellular space;extracellular vesicular exosome;intracellular membrane-bounded organelle;intracellular organelle;intracellular organelle part;intracellular part;ion channel complex;mac…			2	2	2	14.5	14.5	14.5	26.922	0	21.088	67107000	6	0	NaN	0	O00299	O00299	Chloride intracellular channel protein 1	CLIC1
25.0667	NaN	NaN	26.4763	26.3103	26.3905	biological adhesion;cell adhesion;cellular process		extracellular membrane-bounded organelle;extracellular organelle;extracellular region part;extracellular vesicular exosome;membrane-bounded organelle;membrane-bounded vesicle;organelle;vesicle			6	6	6	24.3	24.3	24.3	45.997	0	62.357	479020000	18	0	1.32571	0	O14498	O14498	Immunoglobulin superfamily containing leucine-rich repeat protein	ISLR
25.5548	26.4202	26.7437	NaN	NaN	NaN	anatomical structure development;antibacterial humoral response;antimicrobial humoral response;ATP-dependent chromatin remodeling;biological regulation;cell migration;cell motility;cellular component assembly;cellular component assembly at cellular level;cellular component disassembly;cellular component disassembly at cellular level;cellular component movement;cellular component organization;cell…	binding;DNA binding;nucleic acid binding	cell part;chromosomal part;extracellular membrane-bounded organelle;extracellular organelle;extracellular region part;extracellular space;extracellular vesicular exosome;extrinsic to membrane;extrinsic to plasma membrane;intracellular membrane-bounded organelle;intracellular organelle;intracellular organelle part;intracellular part;macromolecular complex;membrane part;membrane-bounded organelle;m…	Systemic lupus erythematosus		3	3	3	27.8	27.8	27.8	13.952	0	27.514	232430000	11	0	NaN	0	Q99880;Q99879;Q99877;Q93079;Q8N257;Q5QNW6;Q16778;P62807;P58876;P57053;P33778;P23527;P06899;O60814;Q96A08	Q99880;Q99879;Q99877;Q93079;Q8N257;Q5QNW6;Q16778;P62807;P58876;P57053;P33778;P23527;P06899;O60814;Q96A08	Histone H2B type 1-L;Histone H2B type 1-M;Histone H2B type 1-N;Histone H2B type 1-H;Histone H2B type 3-B;Histone H2B type 2-F;Histone H2B type 2-E;Histone H2B type 1-C/E/F/G/I;Histone H2B type 1-D;Histone H2B type F-S;Histone H2B type 1-B;Histone H2B type 1-O;Histone H2B type 1-J;Histone H2B type 1-K;Histone H2B type 1-A	HIST1H2BL;HIST1H2BM;HIST1H2BN;HIST1H2BH;HIST3H2BB;HIST2H2BF;HIST2H2BE;HIST1H2BC;HIST1H2BD;H2BFS;HIST1H2BB;HIST1H2BO;HIST1H2BJ;HIST1H2BK;HIST1H2BA
NaN	NaN	NaN	26.3493	NaN	26.2658	biological regulation;blood coagulation;cell activation;cellular process;coagulation;establishment of localization;establishment of localization in cell;exocytosis;hemostasis;multicellular organismal process;neurological system process;platelet activation;platelet degranulation;regulation of biological process;regulation of biological quality;regulation of body fluid levels;regulation of cell dev…		actin filament;cell junction;cell part;cell projection;cytoplasm;cytoplasmic part;cytoskeletal part;cytosol;extracellular membrane-bounded organelle;extracellular organelle;extracellular region;extracellular region part;extracellular vesicular exosome;intracellular non-membrane-bounded organelle;intracellular organelle;intracellular organelle part;intracellular part;macromolecular complex;membran…			3	3	3	10.2	10.2	10.2	66.193	0	35.796	260250000	6	0	NaN	0	O75083	O75083	WD repeat-containing protein 1	WDR1
NaN	NaN	NaN	23.8112	23.8484	23.4998	anatomical structure development;axon extension;axon guidance;biological regulation;cell differentiation;cell growth;cell surface receptor linked signaling pathway;cellular developmental process;cellular process;cellular response to stimulus;chemotaxis;defense response;developmental cell growth;developmental growth;developmental growth involved in morphogenesis;developmental process;growth;immune…	receptor activity	anchored to membrane;cell part;external side of plasma membrane;intrinsic to membrane;membrane;membrane part;plasma membrane;plasma membrane part	Axon guidance		8	8	8	21.5	21.5	21.5	74.823	0	54.522	176170000	14	0	NaN	0	O75326	O75326	Semaphorin-7A	SEMA7A
NaN	25.2313	25.2521	NaN	NaN	NaN	biological adhesion;cell adhesion;cell-cell adhesion;cellular process;homophilic cell adhesion	beta-amyloid binding;binding;calcium ion binding;cation binding;cytoskeletal protein binding;ion binding;kinesin binding;metal ion binding;protein binding;X11-like protein binding	cell junction;cell part;cell projection;cytoplasmic part;endoplasmic reticulum membrane;endoplasmic reticulum part;extracellular membrane-bounded organelle;extracellular organelle;extracellular region part;extracellular vesicular exosome;Golgi apparatus part;Golgi membrane;integral to membrane;intracellular membrane-bounded organelle;intracellular organelle;intracellular organelle part;intracellu…			3	3	3	5.2	5.2	5.2	109.79	0	24.832	86334000	11	0	NaN	0	O94985	O94985	Calsyntenin-1;Soluble Alc-alpha;CTF1-alpha	CLSTN1
28.463	28.2197	28.0815	NaN	NaN	NaN	biological adhesion;cell adhesion;cellular process		extracellular region			10	10	10	27.7	27.7	27.7	53.921	0	89.091	744420000	18	0	NaN	0	O95965	O95965	Integrin beta-like protein 1	ITGBL1
NaN	24.9286	25.1272	NaN	NaN	NaN	alcohol catabolic process;alcohol metabolic process;anatomical structure development;carbohydrate catabolic process;carbohydrate metabolic process;carboxylic acid metabolic process;catabolic process;cell communication;cellular carbohydrate catabolic process;cellular carbohydrate metabolic process;cellular ketone metabolic process;cellular metabolic process;cellular process;cellular response to ex…	catalytic activity;lactate dehydrogenase activity;L-lactate dehydrogenase activity;oxidoreductase activity;oxidoreductase activity, acting on CH-OH group of donors;oxidoreductase activity, acting on the CH-OH group of donors, NAD or NADP as acceptor	cell part;cell projection part;cytoplasmic part;cytosol;extracellular membrane-bounded organelle;extracellular organelle;extracellular region part;extracellular vesicular exosome;flagellar fibrous sheath;flagellum part;intracellular membrane-bounded organelle;intracellular organelle;intracellular organelle part;intracellular part;membrane;membrane-bounded organelle;membrane-bounded vesicle;microt…	Cysteine and methionine metabolism;Glycolysis / Gluconeogenesis;Propanoate metabolism;Pyruvate metabolism		7	7	7	29.2	29.2	29.2	36.688	0	50.318	219610000	18	0	NaN	0	P00338	P00338	L-lactate dehydrogenase A chain	LDHA
27.6369	28.1713	28.2947	27.4601	NaN	NaN	activation of MAPK activity;aging;amine metabolic process;anatomical structure development;anatomical structure homeostasis;anterograde axon cargo transport;auditory receptor cell stereocilium organization;axon cargo transport;behavior;biological regulation;biosynthetic process;blood coagulation;carboxylic acid metabolic process;cation homeostasis;cell activation;cell aging;cell projection organi…	antioxidant activity;binding;catalytic activity;cation binding;chaperone binding;copper ion binding;enzyme binding;GTPase binding;identical protein binding;ion binding;metal ion binding;oxidoreductase activity;oxidoreductase activity, acting on superoxide radicals as acceptor;phosphatase binding;protein binding;protein dimerization activity;protein homodimerization activity;protein phosphatase 2B…	cell body;cell part;cell projection cytoplasm;cell projection part;cytoplasm;cytoplasmic membrane-bounded vesicle;cytoplasmic part;cytoplasmic vesicle;cytosol;dendrite cytoplasm;dense core granule;extracellular matrix;extracellular membrane-bounded organelle;extracellular organelle;extracellular region;extracellular region part;extracellular space;extracellular vesicular exosome;intracellular mem…	Amyotrophic lateral sclerosis (ALS);Huntington's disease;Peroxisome;Prion diseases		4	4	4	50	50	50	15.936	0	135.68	807410000	22	0	-0.574226	0	P00441	P00441	Superoxide dismutase [Cu-Zn]	SOD1
27.3762	27.4417	27.7943	NaN	NaN	NaN	biological regulation;cation homeostasis;cell activation;cell differentiation;cell surface receptor linked signaling pathway;cellular cation homeostasis;cellular chemical homeostasis;cellular copper ion homeostasis;cellular developmental process;cellular divalent inorganic cation homeostasis;cellular homeostasis;cellular ion homeostasis;cellular process;cellular response to cadmium ion;cellular r…	binding;cation binding;drug binding;ion binding;metal ion binding;transition metal ion binding;zinc ion binding	cell part;cytoplasm;cytoplasmic part;cytosol;intracellular membrane-bounded organelle;intracellular organelle;intracellular part;membrane-bounded organelle;nucleus;organelle;perinuclear region of cytoplasm	Mineral absorption		3	3	3	65.6	65.6	65.6	6.0422	0	24.946	441570000	8	0	NaN	0	P02795;P80297;P13640;CON__P67983;Q8N339;P04732;P80294;P04731	P02795;P80297;P13640	Metallothionein-2;Metallothionein-1X;Metallothionein-1G	MT2A;MT1X;MT1G
26.1719	26.577	26.117	27.5775	NaN	NaN	adult behavior;adult locomotory behavior;behavior;biological regulation;locomotory behavior;multicellular organismal process;negative regulation of biological process;negative regulation of catalytic activity;negative regulation of cellular metabolic process;negative regulation of cellular process;negative regulation of cellular protein metabolic process;negative regulation of endopeptidase activ…	binding;cysteine-type endopeptidase inhibitor activity;endopeptidase inhibitor activity;endopeptidase regulator activity;enzyme binding;enzyme inhibitor activity;enzyme regulator activity;peptidase inhibitor activity;peptidase regulator activity;protease binding;protein binding	cell part;cytoplasm;extracellular membrane-bounded organelle;extracellular organelle;extracellular region part;extracellular space;extracellular vesicular exosome;intracellular non-membrane-bounded organelle;intracellular organelle;intracellular organelle part;intracellular part;membrane-bounded organelle;membrane-bounded vesicle;non-membrane-bounded organelle;nuclear part;nucleolus;organelle;org…			4	4	4	70.4	70.4	70.4	11.139	0	36.893	541570000	16	0	1.28887	0	P04080	P04080	Cystatin-B	CSTB
NaN	NaN	NaN	23.7872	NaN	23.5241	acid secretion;alpha-beta T cell activation;alpha-beta T cell differentiation;anatomical structure development;arachidonic acid secretion;biological regulation;carboxylic acid transport;cell activation;cell differentiation;cell surface receptor linked signaling pathway;cellular component movement;cellular developmental process;cellular macromolecule metabolic process;cellular metabolic process;ce…	ATPase activity;ATPase activity, coupled;binding;binding, bridging;calcium ion binding;calcium-dependent phospholipid binding;calcium-dependent protein binding;catalytic activity;cation binding;DNA binding;DNA-dependent ATPase activity;double-stranded DNA-dependent ATPase activity;enzyme inhibitor activity;enzyme regulator activity;helicase activity;hydrolase activity;hydrolase activity, acting o…	adherens junction;anchoring junction;basolateral plasma membrane;cell junction;cell part;cell projection;cell surface;cell-substrate adherens junction;cell-substrate junction;cilium;cornified envelope;cytoplasm;cytoplasmic part;cytoskeleton;endosome;extracellular membrane-bounded organelle;extracellular organelle;extracellular region;extracellular region part;extracellular space;extracellular ves…			5	5	5	25.1	25.1	25.1	38.714	0	45.649	85714000	13	0	NaN	0	P04083	P04083	Annexin A1	ANXA1
NaN	NaN	NaN	25.7194	24.9515	NaN	alcohol biosynthetic process;alcohol metabolic process;apoptosis;biological regulation;biosynthetic process;carbohydrate biosynthetic process;carbohydrate metabolic process;cell death;cellular biosynthetic process;cellular carbohydrate biosynthetic process;cellular carbohydrate metabolic process;cellular component organization;cellular component organization at cellular level;cellular component o…	binding;catalytic activity;coenzyme binding;cofactor binding;cytoskeletal protein binding;glyceraldehyde-3-phosphate dehydrogenase (NAD+) (phosphorylating) activity;identical protein binding;microtubule binding;NAD binding;NADP binding;nucleotide binding;oxidoreductase activity;oxidoreductase activity, acting on the aldehyde or oxo group of donors;oxidoreductase activity, acting on the aldehyde o…	cell part;cytoplasm;cytoplasmic part;cytoskeleton;cytosol;extracellular membrane-bounded organelle;extracellular organelle;extracellular region part;extracellular vesicular exosome;intracellular membrane-bounded organelle;intracellular non-membrane-bounded organelle;intracellular organelle;intracellular organelle part;intracellular part;lipid particle;macromolecular complex;membrane;membrane-boun…	Alzheimer's disease;Glycolysis / Gluconeogenesis		8	8	8	37.3	37.3	37.3	36.053	0	85.285	241440000	19	0	NaN	0	P04406	P04406	Glyceraldehyde-3-phosphate dehydrogenase	GAPDH
NaN	NaN	NaN	27.6287	27.376	27.4344	anatomical structure homeostasis;biological adhesion;biological regulation;cell adhesion;cell surface receptor linked signaling pathway;cell-cell adhesion;cellular component movement;cellular process;cellular response to chemical stimulus;cellular response to growth factor stimulus;cellular response to organic substance;cellular response to stimulus;cellular response to vascular endothelial growt…	binding;enzyme binding;enzyme inhibitor activity;enzyme regulator activity;identical protein binding;kinase binding;kinase inhibitor activity;kinase regulator activity;protein binding;protein kinase binding;protein kinase C binding;protein kinase C inhibitor activity;protein kinase inhibitor activity;protein kinase regulator activity;protein serine/threonine kinase inhibitor activity;small conjug…	adherens junction;anchoring junction;cell junction;cell part;cell-substrate adherens junction;cell-substrate junction;contractile fiber part;cytoplasm;cytoplasmic part;cytoskeletal part;cytoskeleton;cytosol;extracellular membrane-bounded organelle;extracellular organelle;extracellular region part;extracellular space;extracellular vesicular exosome;focal adhesion;intracellular membrane-bounded org…	Amoebiasis;MAPK signaling pathway;VEGF signaling pathway		6	6	6	44.4	44.4	44.4	22.782	0	145.83	920480000	17	0	NaN	0	P04792	P04792	Heat shock protein beta-1	HSPB1
26.008	26.6294	27.1031	NaN	NaN	NaN	active induction of host immune response by virus;adenine nucleotide transport;adenine transport;ADP transport;apoptosis;apoptotic mitochondrial changes;ATP transport;biological regulation;cell death;cellular component organization;cellular component organization at cellular level;cellular component organization or biogenesis;cellular component organization or biogenesis at cellular level;cellula…	active transmembrane transporter activity;adenine transmembrane transporter activity;antiporter activity;ATP:ADP antiporter activity;binding;enzyme binding;nucleobase transmembrane transporter activity;nucleobase-containing compound transmembrane transporter activity;protein binding;purine base transmembrane transporter activity;secondary active transmembrane transporter activity;solute:solute an…	cell part;cell projection;cilium;cytoplasmic part;cytoskeletal part;extracellular membrane-bounded organelle;extracellular organelle;extracellular region part;extracellular vesicular exosome;integral to membrane;integral to plasma membrane;intracellular membrane-bounded organelle;intracellular non-membrane-bounded organelle;intracellular organelle;intracellular organelle part;intracellular part;i…	Calcium signaling pathway;Huntington's disease;Parkinson's disease		3	3	3	10.1	10.1	10.1	32.866	0	18.326	221030000	7	0	NaN	0	P12236;P12235;P05141;Q9H0C2	P12236;P12235;P05141;Q9H0C2	ADP/ATP translocase 3;ADP/ATP translocase 3, N-terminally processed;ADP/ATP translocase 1;ADP/ATP translocase 2;ADP/ATP translocase 2, N-terminally processed;ADP/ATP translocase 4;ADP/ATP translocase 4, N-terminally processed	SLC25A6;SLC25A4;SLC25A5;SLC25A31
27.47	27.1011	26.843	NaN	25.2223	NaN	anatomical structure development;anatomical structure morphogenesis;axon guidance;cellular component disassembly;cellular component disassembly at cellular level;cellular component organization;cellular component organization at cellular level;cellular component organization or biogenesis;cellular component organization or biogenesis at cellular level;cellular process;cellular response to acid;ce…	binding;cation binding;extracellular matrix structural constituent;ion binding;metal ion binding;structural molecule activity	cell part;collagen;collagen type V;cytoplasmic part;endoplasmic reticulum lumen;endoplasmic reticulum part;extracellular matrix;extracellular matrix part;extracellular region;extracellular region part;fibrillar collagen;intracellular organelle lumen;intracellular organelle part;intracellular part;membrane-enclosed lumen;organelle lumen;organelle part	Amoebiasis;ECM-receptor interaction;Focal adhesion;Protein digestion and absorption		7	7	7	8.4	8.4	8.4	144.91	0	112.76	410560000	23	0	-1.91577	0	P05997	P05997	Collagen alpha-2(V) chain	COL5A2
25.8684	26.002	26.6312	24.9475	NaN	NaN	anatomical structure formation involved in morphogenesis;angiogenesis;ATP biosynthetic process;ATP hydrolysis coupled proton transport;ATP metabolic process;ATP synthesis coupled proton transport;biological regulation;biosynthetic process;cation homeostasis;cation transport;cell differentiation;cellular biosynthetic process;cellular cation homeostasis;cellular chemical homeostasis;cellular compon…	active transmembrane transporter activity;adenyl nucleotide binding;adenyl ribonucleotide binding;ATP binding;ATPase activity;ATPase activity, coupled;ATPase activity, coupled to movement of substances;ATPase activity, coupled to transmembrane movement of ions;ATPase activity, coupled to transmembrane movement of substances;binding;catalytic activity;cation transmembrane transporter activity;cati…	cell part;cell surface;cytoplasmic part;extracellular membrane-bounded organelle;extracellular organelle;extracellular region part;extracellular vesicular exosome;intracellular membrane-bounded organelle;intracellular non-membrane-bounded organelle;intracellular organelle;intracellular organelle lumen;intracellular organelle part;intracellular part;macromolecular complex;membrane;membrane part;me…	Alzheimer's disease;Huntington's disease;Oxidative phosphorylation;Parkinson's disease		12	12	12	35.7	35.7	35.7	56.559	0	87.216	206370000	26	0	-1.21971	0	P06576	P06576	ATP synthase subunit beta, mitochondrial	ATP5B
NaN	NaN	NaN	25.2435	24.9617	25.4128	alcohol biosynthetic process;alcohol metabolic process;aldehyde biosynthetic process;aldehyde catabolic process;anatomical structure formation involved in morphogenesis;angiogenesis;behavior;biological regulation;biosynthetic process;carbohydrate biosynthetic process;carbohydrate metabolic process;catabolic process;cellular aldehyde metabolic process;cellular biosynthetic process;cellular carbohy…	binding;carbohydrate binding;catalytic activity;glucose-6-phosphate isomerase activity;intramolecular oxidoreductase activity;intramolecular oxidoreductase activity, interconverting aldoses and ketoses;intramolecular transferase activity;isomerase activity;monosaccharide binding;sugar binding	cell part;cell projection;cytoplasm;cytoplasmic part;cytosol;extracellular membrane-bounded organelle;extracellular organelle;extracellular region part;extracellular space;extracellular vesicular exosome;intracellular organelle part;intracellular part;membrane;membrane-bounded organelle;membrane-bounded vesicle;neuron projection;nuclear part;nucleoplasm;organelle;organelle part;plasma membrane;ve…	Amino sugar and nucleotide sugar metabolism;Glycolysis / Gluconeogenesis;Pentose phosphate pathway;Starch and sucrose metabolism		5	5	5	12	12	12	63.146	0	55.107	254560000	16	0	NaN	0	P06744;CON__Q3ZBD7	P06744	Glucose-6-phosphate isomerase	GPI
27.2636	26.9835	27.0726	NaN	NaN	NaN	acylglycerol metabolic process;anatomical structure development;behavior;behavioral defense response;behavioral fear response;biological regulation;cellular lipid metabolic process;cellular metabolic process;cellular process;cognition;defense response;developmental process;epidermis development;establishment of localization;fear response;glycerol ether metabolic process;glycerolipid metabolic pro…	benzodiazepine receptor binding;binding;lipid binding;protein binding;protein dimerization activity;receptor binding	cell part;cytoplasmic part;endoplasmic reticulum;endoplasmic reticulum part;extracellular membrane-bounded organelle;extracellular organelle;extracellular region part;extracellular vesicular exosome;Golgi apparatus;intracellular membrane-bounded organelle;intracellular organelle;intracellular organelle part;intracellular part;membrane-bounded organelle;membrane-bounded vesicle;mitochondrion;organ…	PPAR signaling pathway		4	4	4	63.2	63.2	63.2	10.044	0	31.322	332700000	14	0	NaN	0	P07108	P07108	Acyl-CoA-binding protein	DBI
NaN	NaN	NaN	24.9473	24.1639	NaN	4-hydroxyproline metabolic process;amine metabolic process;biological regulation;carboxylic acid metabolic process;cell redox homeostasis;cellular amine metabolic process;cellular amino acid metabolic process;cellular component organization;cellular component organization at cellular level;cellular component organization or biogenesis;cellular component organization or biogenesis at cellular leve…	catalytic activity;endopeptidase activity;hydrolase activity;intramolecular oxidoreductase activity;intramolecular oxidoreductase activity, interconverting keto- and enol-groups;intramolecular oxidoreductase activity, transposing S-S bonds;isomerase activity;oxidoreductase activity;oxidoreductase activity, acting on paired donors, with incorporation or reduction of molecular oxygen;oxidoreductase…	adherens junction;anchoring junction;cell junction;cell part;cell-substrate adherens junction;cell-substrate junction;cytoplasmic membrane-bounded vesicle;cytoplasmic part;cytoplasmic vesicle;endoplasmic reticulum;endoplasmic reticulum lumen;endoplasmic reticulum part;endoplasmic reticulum-Golgi intermediate compartment;extracellular membrane-bounded organelle;extracellular organelle;extracellula…	Protein processing in endoplasmic reticulum		7	7	7	23.8	23.8	23.8	57.116	0	92.06	112080000	11	0	NaN	0	P07237	P07237	Protein disulfide-isomerase	P4HB
NaN	NaN	NaN	23.5367	22.5726	22.6838	biological regulation;cell cycle;cell cycle process;cell division;cell killing;cellular component assembly;cellular component assembly at cellular level;cellular component movement;cellular component organization;cellular component organization at cellular level;cellular component organization or biogenesis;cellular component organization or biogenesis at cellular level;cellular macromolecular co…	binding;catalytic activity;enzyme binding;GTP binding;GTPase activity;guanyl nucleotide binding;guanyl ribonucleotide binding;hydrolase activity;hydrolase activity, acting on acid anhydrides;hydrolase activity, acting on acid anhydrides, in phosphorus-containing anhydrides;MHC class I protein binding;MHC protein binding;nucleoside-triphosphatase activity;nucleotide binding;protein binding;purine …	cell body;cell part;cytoplasmic part;cytoskeletal part;cytoskeleton;cytosol;extracellular membrane-bounded organelle;extracellular organelle;extracellular region part;extracellular vesicular exosome;intracellular membrane-bounded organelle;intracellular non-membrane-bounded organelle;intracellular organelle;intracellular organelle part;intracellular part;macromolecular complex;membrane-bounded or…	Gap junction;Pathogenic Escherichia coli infection;Phagosome		10	3	2	28.6	10.6	7.2	49.67	0	21.348	92394000	13	0	NaN	0	P07437	P07437	Tubulin beta chain	TUBB
30.5306	30.7803	30.342	NaN	27.8196	NaN	aging;amine metabolic process;aminoglycan biosynthetic process;aminoglycan catabolic process;aminoglycan metabolic process;anatomical structure development;anatomical structure morphogenesis;biological regulation;biosynthetic process;carbohydrate biosynthetic process;carbohydrate catabolic process;carbohydrate metabolic process;catabolic process;cellular biosynthetic process;cellular catabolic pr…	binding;carbohydrate binding;extracellular matrix binding;glycosaminoglycan binding;pattern binding;polysaccharide binding	anchoring collagen;cell part;collagen;collagen type VI;cytoplasmic part;extracellular matrix part;extracellular region;extracellular region part;extracellular space;Golgi apparatus part;Golgi lumen;intracellular organelle lumen;intracellular organelle part;intracellular part;lysosomal lumen;membrane-enclosed lumen;organelle lumen;organelle part;vacuolar lumen;vacuolar part	TGF-beta signaling pathway		22	22	21	56.8	56.8	54.6	39.746	0	223.78	3962400000	76	0	-2.73131	0	P07585	P07585	Decorin	DCN
26.58	26.5952	26.5546	NaN	NaN	NaN	anatomical structure morphogenesis;axon guidance;biological adhesion;biological regulation;cell adhesion;cell differentiation;cell morphogenesis;cell morphogenesis involved in differentiation;cell projection organization;cell-cell adhesion;cell-substrate adhesion;cellular component disassembly;cellular component disassembly at cellular level;cellular component morphogenesis;cellular component org…	binding;extracellular matrix structural constituent;glycolipid binding;glycosphingolipid binding;lipid binding;sphingolipid binding;structural molecule activity	basement membrane;cell part;cytoplasmic part;extracellular matrix;extracellular matrix part;extracellular membrane-bounded organelle;extracellular organelle;extracellular region;extracellular region part;extracellular space;extracellular vesicular exosome;intracellular part;laminin complex;laminin-1 complex;laminin-10 complex;laminin-2 complex;laminin-8 complex;macromolecular complex;membrane par…	Amoebiasis;ECM-receptor interaction;Focal adhesion;Pathways in cancer;Small cell lung cancer;Toxoplasmosis		16	16	16	13.1	13.1	13.1	198.04	0	125.52	251540000	26	0	NaN	0	P07942	P07942	Laminin subunit beta-1	LAMB1
23.4732	24.5938	NaN	NaN	NaN	NaN	anatomical structure development;apoptosis;axon guidance;biological regulation;cardiac muscle cell apoptosis;cell cycle;cell cycle process;cell death;cell migration;cell motility;cell surface receptor linked signaling pathway;cellular component assembly;cellular component assembly at cellular level;cellular component movement;cellular component organization;cellular component organization at cell…	adenyl deoxyribonucleotide binding;adenyl nucleotide binding;adenyl ribonucleotide binding;antigen binding;ATP binding;ATPase activity;binding;catalytic activity;CTP binding;dATP binding;deoxyribonucleotide binding;double-stranded RNA binding;enzyme binding;enzyme regulator activity;GTP binding;GTPase binding;guanyl nucleotide binding;guanyl ribonucleotide binding;hydrolase activity;hydrolase act…	apical plasma membrane;basolateral plasma membrane;brush border membrane;cell body;cell part;cell projection;cell projection membrane;cell projection part;cell surface;cytoplasm;cytoplasmic membrane-bounded vesicle;cytoplasmic membrane-bounded vesicle lumen;cytoplasmic part;cytoplasmic vesicle;cytoplasmic vesicle part;cytosol;endocytic vesicle lumen;extracellular matrix;extracellular membrane-bou…	Antigen processing and presentation;NOD-like receptor signaling pathway;Pathways in cancer;Plant-pathogen interaction;Progesterone-mediated oocyte maturation;Prostate cancer;Protein processing in endoplasmic reticulum		4	4	3	7.7	7.7	6.1	83.263	0	31.517	44592000	7	0	NaN	0	P08238;P07900;Q14568;Q58FF6;Q58FF7	P08238;P07900	Heat shock protein HSP 90-beta;Heat shock protein HSP 90-alpha	HSP90AB1;HSP90AA1
NaN	NaN	NaN	23.9511	24.0581	NaN	biological regulation;blood coagulation;cellular process;cellular response to stimulus;coagulation;hemostasis;multicellular organismal process;negative regulation of apoptosis;negative regulation of biological process;negative regulation of catalytic activity;negative regulation of cell death;negative regulation of cellular process;negative regulation of coagulation;negative regulation of molecul…	binding;calcium ion binding;calcium-dependent phospholipid binding;cation binding;enzyme inhibitor activity;enzyme regulator activity;ion binding;lipase inhibitor activity;lipid binding;metal ion binding;phospholipase inhibitor activity;phospholipid binding	adherens junction;anchoring junction;blood microparticle;cell junction;cell part;cell-substrate adherens junction;cell-substrate junction;cytoplasm;endothelial microparticle;external side of plasma membrane;extracellular membrane-bounded organelle;extracellular organelle;extracellular region part;extracellular vesicular exosome;focal adhesion;intracellular;intracellular part;membrane;membrane par…			4	4	4	17.2	17.2	17.2	35.936	0	30.364	57874000	10	0	NaN	0	P08758	P08758	Annexin A5	ANXA5
NaN	NaN	NaN	25.8302	25.5146	25.639	amine metabolic process;anatomical structure development;biological regulation;carboxylic acid metabolic process;cell proliferation;cellular amine metabolic process;cellular amino acid metabolic process;cellular ketone metabolic process;cellular metabolic process;cellular modified amino acid metabolic process;cellular nitrogen compound metabolic process;cellular process;cellular response to bioti…	binding;catalytic activity;dinitrosyl-iron complex binding;enzyme binding;enzyme regulator activity;glutathione transferase activity;JUN kinase binding;kinase binding;kinase regulator activity;nitric oxide binding;protein binding;protein kinase binding;S-nitrosoglutathione binding;transferase activity;transferase activity, transferring alkyl or aryl (other than methyl) groups	cell part;cytoplasm;cytoplasmic part;cytosol;extracellular membrane-bounded organelle;extracellular organelle;extracellular region part;extracellular space;extracellular vesicular exosome;intracellular;intracellular membrane-bounded organelle;intracellular organelle;intracellular part;macromolecular complex;membrane;membrane-bounded organelle;membrane-bounded vesicle;mitochondrion;nucleus;organel…	Drug metabolism - cytochrome P450;Glutathione metabolism;Metabolism of xenobiotics by cytochrome P450		6	6	6	52.4	52.4	52.4	23.356	0	102.38	277540000	20	0	NaN	0	P09211	P09211	Glutathione S-transferase P	GSTP1
26.1319	26.3582	26.4736	NaN	NaN	NaN	adult behavior;adult locomotory behavior;adult walking behavior;anatomical structure development;axon cargo transport;axon target recognition;axon transport of mitochondrion;behavior;biological regulation;catabolic process;cell communication;cell development;cell proliferation;cellular catabolic process;cellular component movement;cellular developmental process;cellular macromolecule catabolic pr…	adrenergic receptor binding;alpha-2A adrenergic receptor binding;binding;catalytic activity;cysteine-type endopeptidase activity;cysteine-type peptidase activity;endopeptidase activity;enzyme binding;exopeptidase activity;G-protein-coupled receptor binding;hydrolase activity;ligase activity;omega peptidase activity;peptidase activity;peptidase activity, acting on L-amino acid peptides;protein bin…	axon;cell body;cell part;cell projection;cytoplasm;cytoplasmic part;cytosol;endoplasmic reticulum membrane;endoplasmic reticulum part;extracellular membrane-bounded organelle;extracellular organelle;extracellular region part;extracellular vesicular exosome;intracellular organelle part;intracellular part;membrane;membrane part;membrane-bounded organelle;membrane-bounded vesicle;neuron projection;n…	Parkinson's disease		4	4	4	21.5	21.5	21.5	24.824	0	37.066	443780000	12	0	NaN	0	P09936	P09936	Ubiquitin carboxyl-terminal hydrolase isozyme L1	UCHL1
NaN	NaN	NaN	24.0111	23.7951	24.1597						5	4	2	17.5	14.4	9	70.051	0	41.287	85853000	12	0	NaN	0	P0DMV9;P0DMV8	P0DMV9;P0DMV8	Heat shock 70 kDa protein 1B;Heat shock 70 kDa protein 1A	HSPA1B;HSPA1A
28.048	27.9845	27.9226	NaN	NaN	NaN		binding;calcium ion binding;cation binding;ion binding;metal ion binding	extracellular membrane-bounded organelle;extracellular organelle;extracellular region part;extracellular vesicular exosome;membrane-bounded organelle;membrane-bounded vesicle;organelle;vesicle	Alzheimer's disease;Calcium signaling pathway;Gastric acid secretion;Glioma;GnRH signaling pathway;Insulin signaling pathway;ko05152;Long-term potentiation;Melanogenesis;Neurotrophin signaling pathway;Olfactory transduction;Oocyte meiosis;Phosphatidylinositol signaling system;Phototransduction;Phototransduction - fly;Plant-pathogen interaction;Salivary secretion;Vascular smooth muscle contraction		4	4	4	24.8	24.8	24.8	16.837	0	44.058	596280000	12	0	NaN	0	P0DP25;P0DP24;P0DP23;P27482;P02585	P0DP25;P0DP24;P0DP23;P27482	Calmodulin-like protein 3	CALML3
NaN	NaN	NaN	27.385	25.4022	NaN	activation of caspase activity;activation of immune response;activation of innate immune response;adaptive immune response;adaptive immune response based on somatic recombination of immune receptors built from immunoglobulin superfamily domains;B cell activation;B cell activation involved in immune response;B cell cytokine production;B cell mediated immunity;B cell proliferation;biological regula…	adenyl nucleotide binding;adenyl ribonucleotide binding;ATP binding;ATPase activity;binding;catalytic activity;chaperone binding;DNA binding;DNA replication origin binding;double-stranded RNA binding;enzyme binding;hydrolase activity;hydrolase activity, acting on acid anhydrides;hydrolase activity, acting on acid anhydrides, in phosphorus-containing anhydrides;lipopolysaccharide binding;nucleic a…	cell part;cell surface;coated pit;coated vesicle;cytoplasm;cytoplasmic membrane-bounded vesicle;cytoplasmic part;cytoplasmic vesicle;cytosol;early endosome;endosome;extracellular membrane-bounded organelle;extracellular organelle;extracellular region part;extracellular space;extracellular vesicular exosome;intracellular membrane-bounded organelle;intracellular organelle;intracellular organelle lu…	ko05152;RNA degradation;Type I diabetes mellitus		9	9	9	27.2	27.2	27.2	61.054	0	135.95	344200000	24	0	NaN	0	P10809	P10809	60 kDa heat shock protein, mitochondrial	HSPD1
29.1474	29.0284	29.0589	NaN	24.3128	NaN	anatomical structure development;anatomical structure morphogenesis;axon guidance;biological adhesion;biological regulation;cell adhesion;cell junction assembly;cell junction organization;cell migration;cell morphogenesis;cell morphogenesis involved in differentiation;cell motility;cell-substrate adhesion;cell-substrate junction assembly;cellular component assembly;cellular component assembly at …	binding;extracellular matrix structural constituent;glycolipid binding;glycosphingolipid binding;lipid binding;sphingolipid binding;structural molecule activity	basement membrane;extracellular matrix;extracellular matrix part;extracellular membrane-bounded organelle;extracellular organelle;extracellular region;extracellular region part;extracellular space;extracellular vesicular exosome;laminin complex;laminin-1 complex;laminin-10 complex;laminin-11 complex;macromolecular complex;membrane-bounded organelle;membrane-bounded vesicle;organelle;protein compl…	Amoebiasis;ECM-receptor interaction;Focal adhesion;Pathways in cancer;Prion diseases;Small cell lung cancer;Toxoplasmosis		30	30	30	25.7	25.7	25.7	177.6	0	273	1352400000	76	0	-4.76548	0	P11047	P11047	Laminin subunit gamma-1	LAMC1
NaN	NaN	NaN	25.3046	24.9098	24.4803	biological regulation;biosynthetic process;cell differentiation;cellular biosynthetic process;cellular developmental process;cellular macromolecule biosynthetic process;cellular macromolecule metabolic process;cellular metabolic process;cellular process;cellular protein metabolic process;developmental process;gene expression;hemopoietic progenitor cell differentiation;macromolecule biosynthetic p…	binding;catalytic activity;enzyme binding;GTP binding;GTPase activity;guanyl nucleotide binding;guanyl ribonucleotide binding;hydrolase activity;hydrolase activity, acting on acid anhydrides;hydrolase activity, acting on acid anhydrides, in phosphorus-containing anhydrides;kinase binding;nucleic acid binding;nucleoside-triphosphatase activity;nucleotide binding;protein binding;protein kinase bind…	aggresome;cell part;cytoplasm;cytoplasmic part;cytosol;extracellular membrane-bounded organelle;extracellular organelle;extracellular region part;extracellular vesicular exosome;inclusion body;intracellular membrane-bounded organelle;intracellular organelle;intracellular part;macromolecular complex;membrane;membrane-bounded organelle;membrane-bounded vesicle;nucleus;organelle;plasma membrane;poly…			8	8	8	16.3	16.3	16.3	95.337	0	91.249	172190000	21	0	NaN	0	P13639	P13639	Elongation factor 2	EEF2
24.0786	24.1209	24.1766	NaN	NaN	NaN	basement membrane organization;biological adhesion;biological regulation;cell adhesion;cell-matrix adhesion;cell-substrate adhesion;cellular component disassembly;cellular component disassembly at cellular level;cellular component organization;cellular component organization at cellular level;cellular component organization or biogenesis;cellular component organization or biogenesis at cellular l…	binding;calcium ion binding;cation binding;collagen binding;extracellular matrix binding;glycoprotein binding;ion binding;laminin binding;metal ion binding;protein binding;proteoglycan binding	basal lamina;basement membrane;cell part;cell periphery;extracellular matrix;extracellular matrix part;extracellular membrane-bounded organelle;extracellular organelle;extracellular region;extracellular region part;extracellular vesicular exosome;membrane-bounded organelle;membrane-bounded vesicle;organelle;vesicle			5	5	5	6.7	6.7	6.7	136.38	0	31.717	56050000	11	0	NaN	0	P14543	P14543	Nidogen-1	NID1
26.2427	26.4599	26.6266	NaN	NaN	NaN	amine metabolic process;aminoglycan catabolic process;aminoglycan metabolic process;anatomical structure development;anatomical structure morphogenesis;biological adhesion;biological regulation;blood coagulation;branching involved in prostate gland morphogenesis;branching involved in ureteric bud morphogenesis;branching morphogenesis of a tube;carbohydrate catabolic process;carbohydrate metabolic…	binding;carbohydrate binding;catalytic activity;collagen binding;glycosaminoglycan binding;hexosaminidase activity;hyaluronic acid binding;hyalurononglucosaminidase activity;hydrolase activity;hydrolase activity, acting on glycosyl bonds;hydrolase activity, hydrolyzing O-glycosyl compounds;pattern binding;polysaccharide binding;protein binding	adherens junction;anchoring junction;basolateral plasma membrane;cell junction;cell part;cell surface;cell-substrate adherens junction;cell-substrate junction;cytoplasm;cytoplasmic part;external side of plasma membrane;extracellular membrane-bounded organelle;extracellular organelle;extracellular region part;extracellular vesicular exosome;focal adhesion;Golgi apparatus;integral to membrane;integ…	ECM-receptor interaction;Hematopoietic cell lineage;Shigellosis		3	3	3	4.2	4.2	4.2	81.537	0	18.343	207560000	10	0	NaN	0	P16070	P16070	CD44 antigen	CD44
NaN	NaN	NaN	24.5436	24.2007	24.3117	adherens junction assembly;adherens junction organization;anatomical structure morphogenesis;apical junction assembly;axon extension;biological adhesion;biological regulation;blood coagulation;cell activation;cell adhesion;cell growth;cell junction assembly;cell junction organization;cell projection assembly;cell projection organization;cell-cell adhesion;cell-cell junction assembly;cell-cell jun…	actin binding;alpha-catenin binding;beta-catenin binding;binding;cadherin binding;cell adhesion molecule binding;cytoskeletal protein binding;dystroglycan binding;enzyme binding;glycoprotein binding;protein binding;structural molecule activity;ubiquitin protein ligase binding	actin cytoskeleton;adherens junction;anchoring junction;cell junction;cell part;cell-cell adherens junction;cell-cell junction;cell-substrate adherens junction;cell-substrate junction;contractile fiber part;costamere;cytoplasmic part;cytoskeleton;cytosol;extracellular membrane-bounded organelle;extracellular organelle;extracellular region;extracellular region part;extracellular vesicular exosome;…	Adherens junction;Amoebiasis;Bacterial invasion of epithelial cells;Focal adhesion;Leukocyte transendothelial migration;Regulation of actin cytoskeleton;Shigellosis		9	9	9	13.4	13.4	13.4	123.8	0	67.226	144100000	19	0	NaN	0	P18206	P18206	Vinculin	VCL
26.9175	26.4826	26.2778	NaN	NaN	NaN	alcohol biosynthetic process;alcohol catabolic process;alcohol metabolic process;biological regulation;biosynthetic process;carbohydrate biosynthetic process;carbohydrate catabolic process;carbohydrate metabolic process;catabolic process;cellular biosynthetic process;cellular carbohydrate biosynthetic process;cellular carbohydrate catabolic process;cellular carbohydrate metabolic process;cellular…	binding;bisphosphoglycerate 2-phosphatase activity;bisphosphoglycerate mutase activity;bisphosphoglycerate phosphatase activity;catalytic activity;enzyme binding;hydrolase activity;hydrolase activity, acting on ester bonds;intramolecular transferase activity;intramolecular transferase activity, phosphotransferases;isomerase activity;kinase binding;phosphatase activity;phosphoglycerate mutase acti…	cell part;cytoplasm;cytoplasmic part;cytosol;extracellular membrane-bounded organelle;extracellular organelle;extracellular region part;extracellular vesicular exosome;intracellular part;membrane;membrane-bounded organelle;membrane-bounded vesicle;organelle;vesicle	Glycolysis / Gluconeogenesis;Methane metabolism		5	5	5	34.6	34.6	34.6	28.804	0	38.244	348030000	17	0	NaN	0	P18669;P15259;Q8N0Y7	P18669	Phosphoglycerate mutase 1	PGAM1
NaN	24.9574	25.6723	NaN	NaN	NaN	anion transport;apoptosis;behavior;behavioral defense response;behavioral fear response;cell communication;cell death;cell differentiation;cell-cell signaling;cellular developmental process;cellular process;cognition;death;defense response;developmental process;epithelial cell differentiation;establishment of localization;fear response;ion transport;learning;learning or memory;multicellular organ…	anion channel activity;anion transmembrane transporter activity;binding;channel activity;enzyme binding;gated channel activity;ion channel activity;ion transmembrane transporter activity;kinase binding;passive transmembrane transporter activity;porin activity;protein binding;protein kinase binding;substrate-specific channel activity;substrate-specific transmembrane transporter activity;substrate-…	cell part;cytoplasmic part;extracellular membrane-bounded organelle;extracellular organelle;extracellular region part;extracellular vesicular exosome;intracellular membrane-bounded organelle;intracellular non-membrane-bounded organelle;intracellular organelle;intracellular organelle part;intracellular part;macromolecular complex;membrane;membrane part;membrane-bounded organelle;membrane-bounded v…	Calcium signaling pathway;Huntington's disease;Parkinson's disease		3	3	3	15.5	15.5	15.5	30.772	0	20.451	74105000	9	0	NaN	0	P21796	P21796	Voltage-dependent anion-selective channel protein 1	VDAC1
27.9874	28.1803	28.153	NaN	NaN	NaN	amine metabolic process;aminoglycan biosynthetic process;aminoglycan catabolic process;aminoglycan metabolic process;biosynthetic process;blood vessel remodeling;carbohydrate biosynthetic process;carbohydrate catabolic process;carbohydrate metabolic process;catabolic process;cellular biosynthetic process;cellular catabolic process;cellular component organization;cellular component organization at…	binding;carbohydrate binding;extracellular matrix binding;extracellular matrix structural constituent;glycosaminoglycan binding;pattern binding;polysaccharide binding;structural molecule activity	cell part;cell surface;cytoplasmic membrane-bounded vesicle;cytoplasmic part;cytoplasmic vesicle;extracellular matrix;extracellular membrane-bounded organelle;extracellular organelle;extracellular region;extracellular region part;extracellular vesicular exosome;Golgi apparatus part;Golgi lumen;intracellular membrane-bounded organelle;intracellular organelle;intracellular organelle lumen;intracell…			13	12	12	46.5	44.3	44.3	41.654	0	99.881	690940000	36	0	NaN	0	P21810	P21810	Biglycan	BGN
26.1167	25.835	25.9248	NaN	NaN	NaN	actin cytoskeleton organization;actin filament-based process;acylglycerol metabolic process;biological adhesion;biological regulation;carboxylic acid metabolic process;cell adhesion;cell-cell adhesion;cell-matrix adhesion;cell-substrate adhesion;cellular component assembly;cellular component assembly at cellular level;cellular component organization;cellular component organization at cellular lev…	binding;carbohydrate binding;glycosaminoglycan binding;heparin binding;integrin binding;pattern binding;polysaccharide binding;protein binding;protein complex binding;receptor binding	cell part;extracellular matrix;extracellular membrane-bounded organelle;extracellular organelle;extracellular region part;extracellular space;extracellular vesicular exosome;intracellular;membrane-bounded organelle;membrane-bounded vesicle;organelle;proteinaceous extracellular matrix;vesicle	ECM-receptor interaction;Focal adhesion		9	9	9	7.4	7.4	7.4	458.38	0	55.284	159380000	15	0	NaN	0	P22105;Q16473	P22105	Tenascin-X	TNXB
NaN	NaN	NaN	25.442	24.0747	NaN	biological regulation;cellular macromolecule metabolic process;cellular metabolic process;cellular nitrogen compound metabolic process;cellular process;establishment of localization;establishment of RNA localization;gene expression;macromolecule metabolic process;metabolic process;mRNA metabolic process;mRNA processing;negative regulation of biological process;negative regulation of biosynthetic …	binding;DNA binding;nucleic acid binding;nucleotide binding;RNA binding;sequence-specific DNA binding;single-stranded DNA binding;single-stranded telomeric DNA binding;structure-specific DNA binding;telomeric DNA binding	catalytic step 2 spliceosome;cell part;cytoplasm;intracellular membrane-bounded organelle;intracellular organelle;intracellular organelle part;intracellular part;macromolecular complex;membrane;membrane-bounded organelle;nuclear part;nucleoplasm;nucleus;organelle;organelle part;ribonucleoprotein complex;spliceosomal complex			4	4	4	14.7	14.7	14.7	37.429	0	49.374	182010000	8	0	NaN	0	P22626	P22626	Heterogeneous nuclear ribonucleoproteins A2/B1	HNRNPA2B1
28.2527	28.3164	28.7156	NaN	NaN	NaN	anatomical structure development;biological regulation;cell proliferation;cellular macromolecule metabolic process;cellular metabolic process;cellular nitrogen compound metabolic process;cellular process;cellular protein metabolic process;cellular response to stimulus;defense response;developmental process;DNA metabolic process;inflammatory response;macromolecule metabolic process;metabolic proce…	binding;growth factor binding;insulin-like growth factor binding;insulin-like growth factor I binding;insulin-like growth factor II binding;protein binding	extracellular region;extracellular region part;extracellular space			6	6	6	27.5	27.5	27.5	27.934	0	53.642	907840000	25	0	NaN	0	P22692	P22692	Insulin-like growth factor-binding protein 4	IGFBP4
28.9715	28.2321	28.6127	NaN	NaN	NaN	cellular component organization;cellular component organization at cellular level;cellular component organization or biogenesis;cellular component organization or biogenesis at cellular level;cellular process;embryo implantation;extracellular matrix organization;extracellular structure organization;reproductive process;viral reproduction	binding;calcium ion binding;cation binding;enzyme activator activity;enzyme regulator activity;extracellular matrix structural constituent;ion binding;metal ion binding;peptidase activator activity;peptidase regulator activity;structural molecule activity	basement membrane;extracellular matrix;extracellular matrix part;extracellular membrane-bounded organelle;extracellular organelle;extracellular region;extracellular region part;extracellular space;extracellular vesicular exosome;membrane-bounded organelle;membrane-bounded vesicle;organelle;proteinaceous extracellular matrix;vesicle			11	11	6	19.8	19.8	10	77.213	0	74.587	1011600000	28	0	NaN	0	P23142	P23142	Fibulin-1	FBLN1
27.1132	27.0615	26.7384	NaN	NaN	NaN	anatomical structure development;biological regulation;bone development;cellular component organization;cellular component organization at cellular level;cellular component organization or biogenesis;cellular component organization or biogenesis at cellular level;cellular macromolecule metabolic process;cellular metabolic process;cellular process;cellular protein metabolic process;chaperone-media…	binding;catalytic activity;cis-trans isomerase activity;enzyme binding;isomerase activity;peptide binding;peptidyl-prolyl cis-trans isomerase activity;protein binding;protein complex binding;RNA polymerase binding;unfolded protein binding	adherens junction;anchoring junction;cell junction;cell part;cell-substrate adherens junction;cell-substrate junction;cytoplasmic membrane-bounded vesicle;cytoplasmic part;cytoplasmic vesicle;endoplasmic reticulum;endoplasmic reticulum lumen;endoplasmic reticulum part;extracellular membrane-bounded organelle;extracellular organelle;extracellular region part;extracellular vesicular exosome;focal a…			7	7	7	45.8	45.8	45.8	23.742	0	109.17	354730000	17	0	NaN	0	P23284	P23284	Peptidyl-prolyl cis-trans isomerase B	PPIB
NaN	23.5182	23.4336	NaN	NaN	NaN	amine metabolic process;amino acid activation;anatomical structure formation involved in morphogenesis;angiogenesis;biological regulation;biosynthetic process;carboxylic acid metabolic process;cellular amine metabolic process;cellular amino acid metabolic process;cellular biosynthetic process;cellular ketone metabolic process;cellular macromolecule biosynthetic process;cellular macromolecule meta…	adenyl nucleotide binding;adenyl ribonucleotide binding;aminoacyl-tRNA ligase activity;ATP binding;binding;catalytic activity;ligase activity;ligase activity, forming aminoacyl-tRNA and related compounds;ligase activity, forming carbon-oxygen bonds;nucleotide binding;purine nucleotide binding;purine ribonucleoside triphosphate binding;purine ribonucleotide binding;ribonucleotide binding;tryptopha…	cell part;cytoplasm;cytoplasmic part;cytosol;extracellular membrane-bounded organelle;extracellular organelle;extracellular region part;extracellular vesicular exosome;intracellular membrane-bounded organelle;intracellular organelle;intracellular part;membrane-bounded organelle;membrane-bounded vesicle;nucleus;organelle;vesicle	Aminoacyl-tRNA biosynthesis;Tryptophan metabolism		3	3	3	11.9	11.9	11.9	53.165	0	48.535	44778000	6	0	NaN	0	P23381	P23381	Tryptophan--tRNA ligase, cytoplasmic;T1-TrpRS;T2-TrpRS	WARS
NaN	NaN	NaN	25.4908	24.1197	NaN	biosynthetic process;catabolic process;cellular biosynthetic process;cellular catabolic process;cellular component disassembly;cellular component disassembly at cellular level;cellular component organization;cellular component organization at cellular level;cellular component organization or biogenesis;cellular component organization or biogenesis at cellular level;cellular macromolecular complex…	structural constituent of ribosome;structural molecule activity	cell part;cytoplasmic part;cytosol;cytosolic small ribosomal subunit;intracellular organelle part;intracellular part;macromolecular complex;membrane;organelle part;ribonucleoprotein complex;small ribosomal subunit	Ribosome		3	3	3	34.1	34.1	34.1	14.515	0	46.202	141650000	12	0	NaN	0	P25398	P25398	40S ribosomal protein S12	RPS12
NaN	23.4674	23.6449	NaN	NaN	NaN	anatomical structure development;apoptosis;biological regulation;biosynthetic process;cell death;cellular biosynthetic process;cellular component organization;cellular component organization or biogenesis;cellular macromolecule metabolic process;cellular metabolic process;cellular nitrogen compound metabolic process;cellular process;cellular response to stimulus;death;developmental process;establ…	binding;protein binding;protein N-terminus binding	adherens junction;anchoring junction;cell junction;cell part;cell-substrate adherens junction;cell-substrate junction;cytoplasm;cytoplasmic part;cytoplasmic vesicle membrane;cytoplasmic vesicle part;cytosol;extracellular membrane-bounded organelle;extracellular organelle;extracellular region part;extracellular vesicular exosome;focal adhesion;intracellular organelle part;intracellular part;macrom…	Cell cycle;Neurotrophin signaling pathway;Oocyte meiosis		6	4	4	32.2	28.2	28.2	27.764	0	52.23	69576000	9	0	NaN	0	P27348	P27348	14-3-3 protein theta	YWHAQ
25.9211	26.423	26.9606	NaN	NaN	NaN	cell cycle process;cell division;cellular component movement;cellular component organization;cellular component organization at cellular level;cellular component organization or biogenesis;cellular component organization or biogenesis at cellular level;cellular process;cytoskeleton organization;establishment of localization;establishment of localization in cell;establishment of organelle localiza…	structural molecule activity	cell part;cytoplasm;cytoskeletal part;cytoskeleton;extracellular membrane-bounded organelle;extracellular organelle;extracellular region part;extracellular vesicular exosome;intracellular non-membrane-bounded organelle;intracellular organelle;intracellular organelle part;intracellular part;macromolecular complex;membrane;membrane-bounded organelle;membrane-bounded vesicle;microtubule;microtubule …			8	8	8	11.2	11.2	11.2	121	0	49.156	204070000	16	0	NaN	0	P27816	P27816	Microtubule-associated protein 4	MAP4
26.1962	26.1893	26.4138	NaN	NaN	NaN	biological regulation;blastocyst hatching;cellular process;cellular response to stimulus;developmental process;embryo implantation;hatching;organism emergence from protective structure;positive regulation of biological process;positive regulation of cell proliferation;positive regulation of cellular process;positive regulation of epithelial cell proliferation;regulation of biological process;regu…	binding;growth factor activity;protein binding;receptor binding	cell part;cytoplasmic part;extracellular membrane-bounded organelle;extracellular organelle;extracellular region part;extracellular space;extracellular vesicular exosome;intracellular membrane-bounded organelle;intracellular organelle;intracellular part;membrane-bounded organelle;membrane-bounded vesicle;mitochondrion;organelle;vesicle			6	6	6	12.6	12.6	12.6	63.544	0	35.674	192780000	11	0	NaN	0	P28799	P28799	Granulins;Acrogranin;Paragranulin;Granulin-1;Granulin-2;Granulin-3;Granulin-4;Granulin-5;Granulin-6;Granulin-7	GRN
26.1281	25.6626	25.7543	NaN	NaN	NaN	aging;anatomical structure development;anatomical structure formation involved in morphogenesis;anatomical structure homeostasis;angiogenesis;biological adhesion;biological regulation;biosynthetic process;calcium ion transport;cartilage condensation;cation transport;cell adhesion;cell communication;cell differentiation;cell migration;cell motility;cell proliferation;cell surface receptor linked s…	binding;carbohydrate binding;glycosaminoglycan binding;growth factor binding;heparin binding;insulin-like growth factor binding;integrin binding;pattern binding;polysaccharide binding;protein binding;protein complex binding;receptor binding	cell cortex;cell part;cis-Golgi network;cytoplasmic part;cytosol;extracellular matrix;extracellular region;extracellular region part;extracellular space;Golgi apparatus;Golgi apparatus part;intracellular membrane-bounded organelle;intracellular organelle;intracellular organelle part;intracellular part;membrane;membrane-bounded organelle;organelle;organelle part;perinuclear region of cytoplasm;pla…			5	5	5	20.6	20.6	20.6	38.091	0	42.42	176690000	10	0	NaN	0	P29279	P29279	Connective tissue growth factor	CTGF
NaN	NaN	NaN	26.0989	25.4811	25.5488	alcohol biosynthetic process;alcohol catabolic process;alcohol metabolic process;aldehyde biosynthetic process;biological regulation;biosynthetic process;carbohydrate biosynthetic process;carbohydrate catabolic process;carbohydrate metabolic process;catabolic process;cellular aldehyde metabolic process;cellular biosynthetic process;cellular carbohydrate biosynthetic process;cellular carbohydrate …	binding;catalytic activity;cation binding;cofactor binding;identical protein binding;ion binding;metal ion binding;protein binding;protein dimerization activity;protein homodimerization activity;transferase activity;transferase activity, transferring aldehyde or ketonic groups;transketolase activity	cell part;cytoplasmic part;cytosol;extracellular membrane-bounded organelle;extracellular organelle;extracellular region part;extracellular vesicular exosome;intracellular membrane-bounded organelle;intracellular organelle;intracellular organelle part;intracellular part;membrane-bounded organelle;membrane-bounded vesicle;microbody;nuclear part;nucleoplasm;nucleus;organelle;organelle part;peroxiso…	Biosynthesis of ansamycins;Carbon fixation in photosynthetic organisms;Pentose phosphate pathway		10	10	10	26.6	26.6	26.6	67.877	0	111.97	326980000	29	0	NaN	0	P29401	P29401	Transketolase	TKT
26.5102	27.2549	27.3609	NaN	NaN	NaN	biological regulation;cellular metabolic process;cellular process;energy derivation by oxidation of organic compounds;energy reserve metabolic process;generation of precursor metabolites and energy;metabolic process;oxidation-reduction process;regulation of biological process;regulation of cell communication;regulation of cellular localization;regulation of cellular process;regulation of hormone …	actin binding;actin filament binding;binding;calmodulin binding;cytoskeletal protein binding;protein binding	actin cytoskeleton;adherens junction;anchoring junction;cell cortex;cell junction;cell part;cell-substrate adherens junction;cell-substrate junction;centrosome;cytoplasmic part;cytoskeletal part;cytoskeleton;extracellular membrane-bounded organelle;extracellular organelle;extracellular region part;extracellular vesicular exosome;female germ cell nucleus;focal adhesion;germ cell nucleus;germinal v…	Fc gamma R-mediated phagocytosis		5	5	5	19.3	19.3	19.3	31.554	0	40.163	299420000	12	0	NaN	0	P29966	P29966	Myristoylated alanine-rich C-kinase substrate	MARCKS
NaN	NaN	NaN	24.3764	NaN	24.2164	catabolic process;cellular catabolic process;cellular lipid catabolic process;cellular lipid metabolic process;cellular metabolic process;cellular process;cellular response to chemical stimulus;cellular response to hydrogen peroxide;cellular response to oxidative stress;cellular response to reactive oxygen species;cellular response to stimulus;cellular response to stress;hydrogen peroxide catabol…	antioxidant activity;binding;carboxylic ester hydrolase activity;catalytic activity;enzyme binding;glutathione peroxidase activity;hydrolase activity;hydrolase activity, acting on ester bonds;lipase activity;oxidoreductase activity;oxidoreductase activity, acting on paired donors, with incorporation or reduction of molecular oxygen;oxidoreductase activity, acting on peroxide as acceptor;peroxidas…	cell part;cytoplasm;cytoplasmic membrane-bounded vesicle;cytoplasmic part;cytoplasmic vesicle;cytosol;extracellular membrane-bounded organelle;extracellular organelle;extracellular region part;extracellular space;extracellular vesicular exosome;intracellular membrane-bounded organelle;intracellular organelle;intracellular part;lysosome;lytic vacuole;membrane;membrane-bounded organelle;membrane-bo…	Methane metabolism;Phenylalanine metabolism;Phenylpropanoid biosynthesis		2	2	2	17	17	17	25.035	0	33.705	75279000	6	0	NaN	0	P30041	P30041	Peroxiredoxin-6	PRDX6
NaN	NaN	NaN	24.9272	24.3002	23.8963	activation of MAPKK activity;activation of protein kinase activity;apoptosis;axon guidance;biological regulation;biosynthetic process;cell death;cell surface receptor linked signaling pathway;cellular biosynthetic process;cellular component assembly;cellular component organization;cellular component organization or biogenesis;cellular macromolecule metabolic process;cellular metabolic process;cel…	amine binding;amino acid binding;binding;carboxylic acid binding;enzyme binding;histone deacetylase binding;phosphoprotein binding;phosphoserine binding;protein binding;protein binding transcription factor activity;protein domain specific binding;protein phosphorylated amino acid binding;transcription cofactor activity;transcription corepressor activity;transcription factor binding transcription …	adherens junction;anchoring junction;cell junction;cell part;cell-substrate adherens junction;cell-substrate junction;cytoplasm;cytoplasmic membrane-bounded vesicle;cytoplasmic part;cytoplasmic vesicle;cytoplasmic vesicle membrane;cytoplasmic vesicle part;cytosol;extracellular membrane-bounded organelle;extracellular organelle;extracellular region part;extracellular vesicular exosome;focal adhesi…	Cell cycle;Neurotrophin signaling pathway;Oocyte meiosis		9	7	6	48.4	44.3	37.8	28.082	0	80.905	244260000	22	0	NaN	0	P31946	P31946	14-3-3 protein beta/alpha;14-3-3 protein beta/alpha, N-terminally processed	YWHAB
NaN	NaN	NaN	23.0256	23.059	23.2711	biological regulation;biosynthetic process;catabolic process;cellular biosynthetic process;cellular catabolic process;cellular macromolecule metabolic process;cellular metabolic process;cellular nitrogen compound metabolic process;cellular process;cellular response to chemical stimulus;cellular response to hydrogen peroxide;cellular response to oxidative stress;cellular response to oxygen radical…	antioxidant activity;catalytic activity;oxidoreductase activity;oxidoreductase activity, acting on paired donors, with incorporation or reduction of molecular oxygen;oxidoreductase activity, acting on peroxide as acceptor;peroxidase activity;peroxiredoxin activity;thioredoxin peroxidase activity	cell part;cytoplasm;cytoplasmic part;cytosol;extracellular membrane-bounded organelle;extracellular organelle;extracellular region part;extracellular vesicular exosome;intracellular part;membrane-bounded organelle;membrane-bounded vesicle;organelle;vesicle			4	3	3	15.2	9.6	9.6	21.892	0	20.923	40785000	7	0	NaN	0	P32119	P32119	Peroxiredoxin-2	PRDX2
NaN	NaN	NaN	25.8671	23.9753	23.7471	actin cytoskeleton organization;actin cytoskeleton reorganization;actin filament-based movement;actin filament-based process;actomyosin structure organization;anatomical structure formation involved in morphogenesis;angiogenesis;axon guidance;biological adhesion;biological regulation;blood vessel endothelial cell migration;cell adhesion;cell cycle process;cell differentiation;cell migration;cell …	actin binding;actin filament binding;actin-dependent ATPase activity;adenyl nucleotide binding;adenyl ribonucleotide binding;ADP binding;ATP binding;ATPase activity;ATPase activity, coupled;binding;catalytic activity;cytoskeletal protein binding;hydrolase activity;hydrolase activity, acting on acid anhydrides;hydrolase activity, acting on acid anhydrides, in phosphorus-containing anhydrides;ident…	actin cytoskeleton;actin filament bundle;actomyosin;actomyosin contractile ring;adherens junction;anchoring junction;cell cortex part;cell division site part;cell junction;cell leading edge;cell part;cell projection;cell-cell adherens junction;cell-cell junction;cleavage furrow;contractile ring;cytoplasm;cytoplasmic part;cytoskeletal part;cytoskeleton;cytosol;extracellular membrane-bounded organe…	Tight junction;Viral myocarditis		9	9	8	8.1	8.1	7.2	226.53	0	185.57	136930000	17	0	NaN	0	P35579;Q7Z406	P35579	Myosin-9	MYH9
25.9437	26.2113	NaN	NaN	NaN	NaN	aging;anatomical structure development;behavior;biological regulation;carbohydrate homeostasis;cell communication;cell proliferation;cellular chemical homeostasis;cellular glucose homeostasis;cellular homeostasis;cellular process;cellular response to carbohydrate stimulus;cellular response to chemical stimulus;cellular response to cobalt ion;cellular response to corticosteroid stimulus;cellular r…	endopeptidase inhibitor activity;endopeptidase regulator activity;enzyme inhibitor activity;enzyme regulator activity;peptidase inhibitor activity;peptidase regulator activity;serine-type endopeptidase inhibitor activity	axon hillock;axon part;basement membrane;cell part;cell projection part;cytoplasmic membrane-bounded vesicle;cytoplasmic part;cytoplasmic vesicle;extracellular matrix part;extracellular membrane-bounded organelle;extracellular organelle;extracellular region;extracellular region part;extracellular space;extracellular vesicular exosome;intracellular membrane-bounded organelle;intracellular organell…			6	6	5	22.2	22.2	18.9	46.312	0	41.401	168520000	14	0	NaN	0	P36955	P36955	Pigment epithelium-derived factor	SERPINF1
NaN	NaN	NaN	26.8214	26.5511	26.9607	cell differentiation;cellular developmental process;cellular process;developmental process;epithelial cell differentiation		extracellular membrane-bounded organelle;extracellular organelle;extracellular region part;extracellular vesicular exosome;membrane-bounded organelle;membrane-bounded vesicle;organelle;vesicle			12	12	12	69.8	69.8	69.8	22.391	0	169.21	601770000	32	0	NaN	0	P37802	P37802	Transgelin-2	TAGLN2
NaN	NaN	NaN	24.1967	24.294	24.4459	actin filament capping;barbed-end actin filament capping;biological regulation;cell projection assembly;cell projection organization;cellular component assembly;cellular component assembly at cellular level;cellular component organization;cellular component organization at cellular level;cellular component organization or biogenesis;cellular component organization or biogenesis at cellular level;…	binding;protein binding;protein complex binding;protein domain specific binding	cell part;centriole;cytoplasm;cytoplasmic membrane-bounded vesicle;cytoplasmic part;cytoplasmic vesicle;cytoskeletal part;extracellular membrane-bounded organelle;extracellular organelle;extracellular region part;extracellular vesicular exosome;F-actin capping protein complex;intracellular membrane-bounded organelle;intracellular non-membrane-bounded organelle;intracellular organelle;intracellula…			6	6	6	30.7	30.7	30.7	38.498	0	62.892	108580000	14	0	NaN	0	P40121	P40121	Macrophage-capping protein	CAPG
NaN	NaN	NaN	23.9922	22.3215	NaN	binding of sperm to zona pellucida;cell recognition;cell-cell recognition;cellular macromolecule metabolic process;cellular metabolic process;cellular process;cellular process involved in reproduction;cellular protein metabolic process;'de novo' posttranslational protein folding;'de novo' protein folding;macromolecule metabolic process;metabolic process;primary metabolic process;protein folding;p…	adenyl nucleotide binding;adenyl ribonucleotide binding;ATP binding;binding;nucleotide binding;protein binding;purine nucleotide binding;purine ribonucleoside triphosphate binding;purine ribonucleotide binding;ribonucleotide binding;unfolded protein binding	acrosomal vesicle;cell body;cell part;chaperonin-containing T-complex;cytoplasm;cytoplasmic membrane-bounded vesicle;cytoplasmic part;cytoplasmic vesicle;cytoskeletal part;cytosol;cytosolic part;extracellular membrane-bounded organelle;extracellular organelle;extracellular region part;extracellular vesicular exosome;intracellular membrane-bounded organelle;intracellular organelle;intracellular or…			3	3	3	13.4	13.4	13.4	58.024	0	23.846	32292000	6	0	NaN	0	P40227	P40227	T-complex protein 1 subunit zeta	CCT6A
25.7509	26.0071	25.7434	NaN	NaN	NaN	acetyl-CoA catabolic process;acetyl-CoA metabolic process;alcohol biosynthetic process;alcohol metabolic process;biological regulation;biosynthetic process;carbohydrate biosynthetic process;carbohydrate metabolic process;carboxylic acid metabolic process;catabolic process;cellular biosynthetic process;cellular carbohydrate biosynthetic process;cellular carbohydrate metabolic process;cellular cata…	binding;catalytic activity;coenzyme binding;cofactor binding;diiodophenylpyruvate reductase activity;L-malate dehydrogenase activity;malate dehydrogenase activity;malic enzyme activity;NAD binding;nucleotide binding;oxidoreductase activity;oxidoreductase activity, acting on CH-OH group of donors;oxidoreductase activity, acting on the CH-OH group of donors, NAD or NADP as acceptor	cell part;centrosome;cytoplasm;cytoplasmic part;cytoskeletal part;cytosol;extracellular membrane-bounded organelle;extracellular organelle;extracellular region part;extracellular space;extracellular vesicular exosome;intracellular membrane-bounded organelle;intracellular non-membrane-bounded organelle;intracellular organelle;intracellular organelle part;intracellular part;membrane-bounded organel…	Carbon fixation in photosynthetic organisms;Citrate cycle (TCA cycle);Glyoxylate and dicarboxylate metabolism;Proximal tubule bicarbonate reclamation;Pyruvate metabolism		5	5	5	14.7	14.7	14.7	36.426	0	34.974	139920000	12	0	NaN	0	P40925	P40925	Malate dehydrogenase, cytoplasmic	MDH1
NaN	NaN	NaN	22.9643	22.8339	22.9384	acetyl-CoA catabolic process;acetyl-CoA metabolic process;alcohol biosynthetic process;alcohol metabolic process;biosynthetic process;carbohydrate biosynthetic process;carbohydrate metabolic process;carboxylic acid metabolic process;catabolic process;cellular biosynthetic process;cellular carbohydrate biosynthetic process;cellular carbohydrate metabolic process;cellular catabolic process;cellular…	catalytic activity;L-malate dehydrogenase activity;malate dehydrogenase (NADP+) activity;malate dehydrogenase activity;oxidoreductase activity;oxidoreductase activity, acting on CH-OH group of donors;oxidoreductase activity, acting on the CH-OH group of donors, NAD or NADP as acceptor	cell part;cytoplasmic part;extracellular membrane-bounded organelle;extracellular organelle;extracellular region part;extracellular vesicular exosome;intracellular membrane-bounded organelle;intracellular organelle;intracellular organelle lumen;intracellular organelle part;intracellular part;membrane;membrane-bounded organelle;membrane-bounded vesicle;membrane-enclosed lumen;mitochondrial inner m…	Carbon fixation in photosynthetic organisms;Citrate cycle (TCA cycle);Glyoxylate and dicarboxylate metabolism;Pyruvate metabolism		4	4	4	15.7	15.7	15.7	35.503	0	25.368	81621000	13	0	NaN	0	P40926	P40926	Malate dehydrogenase, mitochondrial	MDH2
NaN	NaN	NaN	NaN	21.6999	21.7801	amine metabolic process;amino acid activation;biosynthetic process;bis(5'-nucleosidyl) oligophosphate biosynthetic process;bis(5'-nucleosidyl) oligophosphate metabolic process;carboxylic acid metabolic process;cellular amine metabolic process;cellular amino acid metabolic process;cellular biosynthetic process;cellular ketone metabolic process;cellular macromolecule metabolic process;cellular meta…	adenyl nucleotide binding;adenyl ribonucleotide binding;aminoacyl-tRNA ligase activity;ATP binding;binding;catalytic activity;glycine-tRNA ligase activity;ligase activity;ligase activity, forming aminoacyl-tRNA and related compounds;ligase activity, forming carbon-oxygen bonds;nucleotide binding;protein binding;protein dimerization activity;purine nucleotide binding;purine ribonucleoside triphosp…	axon;cell part;cell projection;cytoplasm;cytoplasmic membrane-bounded vesicle;cytoplasmic part;cytoplasmic vesicle;cytosol;extracellular membrane-bounded organelle;extracellular organelle;extracellular region part;extracellular vesicular exosome;intracellular membrane-bounded organelle;intracellular organelle;intracellular organelle lumen;intracellular organelle part;intracellular part;membrane-b…	Aminoacyl-tRNA biosynthesis		2	2	2	4.3	4.3	4.3	83.165	0	13.722	13667000	5	0	NaN	0	P41250	P41250	Glycine--tRNA ligase	GARS
NaN	23.9848	23.7983	NaN	NaN	NaN	activation of immune response;activation of innate immune response;anatomical structure homeostasis;biological regulation;bone resorption;cellular component disassembly;cellular component disassembly at cellular level;cellular component organization;cellular component organization at cellular level;cellular component organization or biogenesis;cellular component organization or biogenesis at cell…	binding;catalytic activity;collagen binding;cysteine-type endopeptidase activity;cysteine-type peptidase activity;endopeptidase activity;fibronectin binding;glycoprotein binding;hydrolase activity;peptidase activity;peptidase activity, acting on L-amino acid peptides;protein binding;proteoglycan binding	cell part;cytoplasmic part;extracellular region;extracellular region part;extracellular space;intracellular membrane-bounded organelle;intracellular organelle;intracellular part;lysosome;lytic vacuole;membrane-bounded organelle;organelle;vacuole	Lysosome;Osteoclast differentiation;Rheumatoid arthritis;Toll-like receptor signaling pathway		4	4	4	28.9	28.9	28.9	36.966	0	25.084	39695000	8	0	NaN	0	P43235	P43235	Cathepsin K	CTSK
NaN	NaN	NaN	NaN	23.2826	23.0235	anatomical structure development;biological regulation;cell development;cell surface receptor linked signaling pathway;cellular developmental process;cellular metabolic process;cellular process;cellular response to calcium ion;cellular response to chemical stimulus;cellular response to endogenous stimulus;cellular response to epidermal growth factor stimulus;cellular response to fibroblast growth…	binding;calcium ion binding;calmodulin binding;cation binding;enzyme activator activity;enzyme binding;enzyme inhibitor activity;enzyme regulator activity;GTPase activator activity;GTPase inhibitor activity;GTPase regulator activity;ion binding;kinase activator activity;kinase binding;kinase regulator activity;lipid binding;metal ion binding;nucleoside-triphosphatase regulator activity;phosphatas…	actin filament;adherens junction;anchoring junction;axon;cell junction;cell leading edge;cell part;cell projection;cell projection part;cell-substrate adherens junction;cell-substrate junction;cytoplasm;cytoplasmic part;cytoskeletal part;cytosol;extracellular membrane-bounded organelle;extracellular organelle;extracellular region part;extracellular vesicular exosome;extrinsic to internal side of …	Regulation of actin cytoskeleton		4	4	4	5.2	5.2	5.2	189.25	0	38.506	46372000	8	0	NaN	0	P46940	P46940	Ras GTPase-activating-like protein IQGAP1	IQGAP1
24.1883	24.1275	24.0525	NaN	NaN	NaN	biological adhesion;biological regulation;cell adhesion;cell communication;cell-cell signaling;cellular process;cellular response to stimulus;negative regulation of biological process;negative regulation of cell death;negative regulation of cellular process;regulation of biological process;regulation of cell death;regulation of cell growth;regulation of cellular component organization;regulation …	binding;carbohydrate binding;glycosaminoglycan binding;heparin binding;integrin binding;pattern binding;polysaccharide binding;protein binding;protein complex binding;receptor binding	axon;cell body;cell part;cell projection;dendrite;extracellular matrix;extracellular region part;intracellular membrane-bounded organelle;intracellular organelle;intracellular part;membrane-bounded organelle;neuron projection;neuronal cell body;organelle;proteinaceous extracellular matrix			4	4	4	17.4	17.4	17.4	39.162	0	42.983	42857000	7	0	NaN	0	P48745	P48745	Protein NOV homolog	NOV
29.8426	29.8997	30.2401	NaN	NaN	NaN	anatomical structure development;anatomical structure morphogenesis;apoptosis;appendage development;biological adhesion;biological regulation;cartilage development;cartilage development involved in endochondral bone morphogenesis;cell adhesion;cell death;cellular component organization;cellular component organization at cellular level;cellular component organization or biogenesis;cellular compone…	binding;calcium ion binding;carbohydrate binding;cation binding;collagen binding;enzyme binding;extracellular matrix structural constituent;glycoprotein binding;glycosaminoglycan binding;heparan sulfate proteoglycan binding;heparin binding;ion binding;metal ion binding;pattern binding;polysaccharide binding;protease binding;protein binding;proteoglycan binding;structural molecule activity	extracellular matrix;extracellular membrane-bounded organelle;extracellular organelle;extracellular region;extracellular region part;extracellular space;extracellular vesicular exosome;membrane-bounded organelle;membrane-bounded vesicle;organelle;proteinaceous extracellular matrix;vesicle	ECM-receptor interaction;Focal adhesion;Malaria;Phagosome;TGF-beta signaling pathway		17	17	17	33.8	33.8	33.8	82.86	0	311.11	2441100000	55	0	NaN	0	P49747;CON__ENSEMBL:ENSBTAP00000006074;P35443	P49747	Cartilage oligomeric matrix protein	COMP
NaN	NaN	NaN	25.4564	25.3684	25.2407	biological regulation;cellular process;cellular response to stimulus;establishment of localization;establishment of protein localization;intracellular signal transduction;protein transport;regulation of biological process;regulation of cellular process;regulation of response to stimulus;regulation of signal transduction;regulation of signaling;regulation of small GTPase mediated signal transducti…	enzyme activator activity;enzyme regulator activity;GDP-dissociation inhibitor activity;GTPase activator activity;GTPase regulator activity;nucleoside-triphosphatase regulator activity;Rab GDP-dissociation inhibitor activity;small GTPase regulator activity	adherens junction;anchoring junction;cell junction;cell part;cell-substrate adherens junction;cell-substrate junction;cytoplasm;cytoplasmic part;cytosol;extracellular membrane-bounded organelle;extracellular organelle;extracellular region part;extracellular vesicular exosome;focal adhesion;Golgi apparatus;intracellular membrane-bounded organelle;intracellular organelle;intracellular part;membrane…			8	8	8	25.4	25.4	25.4	50.663	0	61.474	209930000	18	0	NaN	0	P50395;P31150	P50395	Rab GDP dissociation inhibitor beta	GDI2
NaN	NaN	NaN	24.7288	25.8471	24.6333	activation of caspase activity;aggresome assembly;biological regulation;biosynthetic process;carbohydrate metabolic process;catabolic process;cellular biosynthetic process;cellular carbohydrate metabolic process;cellular catabolic process;cellular component assembly;cellular component assembly at cellular level;cellular component organization;cellular component organization at cellular level;cell…	adenyl nucleotide binding;adenyl ribonucleotide binding;ADP binding;ATP binding;ATPase activity;binding;catalytic activity;enzyme activator activity;enzyme binding;enzyme regulator activity;hydrolase activity;hydrolase activity, acting on acid anhydrides;hydrolase activity, acting on acid anhydrides, in phosphorus-containing anhydrides;lipid binding;nucleoside-triphosphatase activity;nucleotide b…	cell part;chromosomal part;cytoplasm;cytoplasmic part;cytoplasmic ubiquitin ligase complex;cytosol;endoplasmic reticulum;endoplasmic reticulum membrane;endoplasmic reticulum part;ER ubiquitin ligase complex;extracellular membrane-bounded organelle;extracellular organelle;extracellular region part;extracellular vesicular exosome;Hrd1p ubiquitin ligase complex;intracellular membrane-bounded organel…	Protein processing in endoplasmic reticulum		9	9	9	18.6	18.6	18.6	89.321	0	80.061	189070000	20	0	NaN	0	P55072	P55072	Transitional endoplasmic reticulum ATPase	VCP
NaN	NaN	NaN	23.3641	23.5221	23.4031	anatomical structure development;astrocyte development;axon extension;axon extension involved in development;axon extension involved in regeneration;axon guidance;biological adhesion;cell adhesion;cell development;cell growth;cellular component organization;cellular component organization at cellular level;cellular component organization or biogenesis;cellular component organization or biogenesis…	structural molecule activity	basal lamina;basement membrane;extracellular matrix part;extracellular membrane-bounded organelle;extracellular organelle;extracellular region;extracellular region part;extracellular vesicular exosome;laminin complex;laminin-11 complex;laminin-3 complex;macromolecular complex;membrane-bounded organelle;membrane-bounded vesicle;organelle;protein complex;synapse;vesicle	Amoebiasis;ECM-receptor interaction;Focal adhesion;Pathways in cancer;Small cell lung cancer;Toxoplasmosis		8	8	8	7.8	7.8	7.8	195.98	0	66.009	111710000	18	0	NaN	0	P55268	P55268	Laminin subunit beta-2	LAMB2
NaN	NaN	NaN	25.6816	25.7252	NaN	actin filament-based movement;actin filament-based process;actin-mediated cell contraction;actin-myosin filament sliding;anatomical structure development;axon guidance;biological regulation;cell surface receptor linked signaling pathway;cellular component movement;cellular process;cellular response to stimulus;chemotaxis;developmental process;enzyme linked receptor protein signaling pathway;ephri…	actin-dependent ATPase activity;ATPase activity;ATPase activity, coupled;binding;calcium ion binding;catalytic activity;cation binding;hydrolase activity;hydrolase activity, acting on acid anhydrides;hydrolase activity, acting on acid anhydrides, in phosphorus-containing anhydrides;ion binding;metal ion binding;motor activity;nucleoside-triphosphatase activity;pyrophosphatase activity;structural …	brush border;cell part;cell projection;cytoplasmic part;cytoskeletal part;cytosol;extracellular membrane-bounded organelle;extracellular organelle;extracellular region part;extracellular vesicular exosome;intracellular organelle part;intracellular part;macromolecular complex;membrane;membrane-bounded organelle;membrane-bounded vesicle;myosin complex;organelle;organelle part;protein complex;unconv…	Vascular smooth muscle contraction		4	4	4	36.4	36.4	36.4	16.93	0	26.011	331160000	11	0	NaN	0	P60660;P14649	P60660	Myosin light polypeptide 6	MYL6
NaN	25.0038	25.7446	NaN	NaN	NaN	biosynthetic process;catabolic process;cellular biosynthetic process;cellular catabolic process;cellular component disassembly;cellular component disassembly at cellular level;cellular component organization;cellular component organization at cellular level;cellular component organization or biogenesis;cellular component organization or biogenesis at cellular level;cellular macromolecular complex…	structural constituent of ribosome;structural molecule activity	cell part;cytoplasm;cytoplasmic part;cytosol;cytosolic small ribosomal subunit;extracellular membrane-bounded organelle;extracellular organelle;extracellular region part;extracellular vesicular exosome;intracellular organelle part;intracellular part;macromolecular complex;membrane;membrane-bounded organelle;membrane-bounded vesicle;organelle;organelle part;ribonucleoprotein complex;small ribosoma…	Ribosome		2	2	2	12.6	12.6	12.6	13.373	0	13.825	57286000	5	0	NaN	0	P60866	P60866	40S ribosomal protein S20	RPS20
NaN	NaN	NaN	NaN	23.0575	23.4117	actin cytoskeleton organization;actin filament depolymerization;actin filament organization;actin filament severing;actin filament-based process;actin polymerization or depolymerization;biological regulation;cellular component disassembly;cellular component disassembly at cellular level;cellular component organization;cellular component organization at cellular level;cellular component organizati…		actin cytoskeleton;cell cortex part;cell part;cortical actin cytoskeleton;cortical cytoskeleton;cytoplasmic part;cytoskeletal part;cytoskeleton;extracellular membrane-bounded organelle;extracellular organelle;extracellular region part;extracellular vesicular exosome;intracellular non-membrane-bounded organelle;intracellular organelle;intracellular organelle part;intracellular part;membrane-bounde…			5	5	5	41.2	41.2	41.2	18.506	0	32.868	81916000	11	0	NaN	0	P60981	P60981	Destrin	DSTN
NaN	NaN	NaN	23.3653	23.5089	23.3688	actin cytoskeleton organization;actin filament organization;actin filament-based process;actin nucleation;anatomical structure morphogenesis;Arp2/3 complex-mediated actin nucleation;asymmetric cell division;axon guidance;biological regulation;cell cycle cytokinesis;cell cycle process;cell division;cell part morphogenesis;cell projection morphogenesis;cell projection organization;cell surface rece…	adenyl nucleotide binding;adenyl ribonucleotide binding;ATP binding;binding;nucleotide binding;purine nucleotide binding;purine ribonucleoside triphosphate binding;purine ribonucleotide binding;ribonucleotide binding;structural constituent of cytoskeleton;structural molecule activity	actin cytoskeleton;actin filament;adherens junction;anchoring junction;Arp2/3 protein complex;cell junction;cell part;cell projection;cell-cell junction;cell-substrate adherens junction;cell-substrate junction;cytoplasmic part;cytoskeletal part;cytoskeleton;cytosol;excitatory synapse;extracellular membrane-bounded organelle;extracellular organelle;extracellular region part;extracellular vesicular…			3	3	3	14.6	14.6	14.6	47.371	0	24.333	50171000	9	0	NaN	0	P61158;Q9C0K3;Q9P1U1	P61158	Actin-related protein 3	ACTR3
NaN	NaN	NaN	24.6454	24.5377	23.7062	biological regulation;cellular macromolecule metabolic process;cellular metabolic process;cellular nitrogen compound metabolic process;cellular process;cellular response to stimulus;gene expression;macromolecule metabolic process;metabolic process;mRNA metabolic process;mRNA processing;nitrogen compound metabolic process;nuclear mRNA splicing, via spliceosome;nucleic acid metabolic process;nucleo…	binding;core promoter proximal region DNA binding;core promoter proximal region sequence-specific DNA binding;DNA binding;nucleic acid binding;nucleic acid binding transcription factor activity;regulatory region DNA binding;regulatory region nucleic acid binding;RNA binding;RNA polymerase II core promoter proximal region sequence-specific DNA binding;RNA polymerase II core promoter proximal regio…	adherens junction;anchoring junction;catalytic step 2 spliceosome;cell junction;cell part;cell projection;cell-substrate adherens junction;cell-substrate junction;chromatin;chromosomal part;cytoplasm;cytoskeletal part;extracellular membrane-bounded organelle;extracellular organelle;extracellular region part;extracellular vesicular exosome;focal adhesion;intracellular membrane-bounded organelle;in…	Spliceosome		5	5	5	18.1	18.1	18.1	50.976	0	36.536	95392000	9	0	NaN	0	P61978	P61978	Heterogeneous nuclear ribonucleoprotein K	HNRNPK
NaN	NaN	NaN	26.3335	24.9029	23.9872	anatomical structure development;apoptosis;biological regulation;biosynthetic process;cell cycle;cell cycle process;cell death;cell migration;cell motility;cell surface receptor linked signaling pathway;cellular biosynthetic process;cellular chemical homeostasis;cellular component movement;cellular component organization;cellular component organization at cellular level;cellular component organiz…	amine binding;amino acid binding;antigen binding;binding;carboxylic acid binding;channel regulator activity;enzyme binding;histone deacetylase binding;ion channel binding;MHC class II protein complex binding;MHC protein complex binding;phosphoprotein binding;phosphoserine binding;potassium channel regulator activity;protein binding;protein dimerization activity;protein heterodimerization activity…	adherens junction;anchoring junction;axon;cell junction;cell part;cell projection;cell-substrate adherens junction;cell-substrate junction;cytoplasmic membrane-bounded vesicle;cytoplasmic part;cytoplasmic vesicle;cytoplasmic vesicle membrane;cytoplasmic vesicle part;cytoskeletal part;cytosol;extracellular membrane-bounded organelle;extracellular organelle;extracellular region part;extracellular v…	Cell cycle;Neurotrophin signaling pathway;Oocyte meiosis		7	5	5	32.9	25.9	25.9	29.174	0	41.337	328120000	21	0	NaN	0	P62258	P62258	14-3-3 protein epsilon	YWHAE
25.7252	25.6433	25.8106	NaN	NaN	NaN	anatomical structure homeostasis;ATP-dependent chromatin remodeling;biological regulation;cell cycle;cellular component assembly;cellular component assembly at cellular level;cellular component organization;cellular component organization at cellular level;cellular component organization or biogenesis;cellular component organization or biogenesis at cellular level;cellular macromolecular complex …	binding;catalytic activity;demethylase activity;DNA binding;histone binding;histone demethylase activity;histone demethylase activity (H4-K20 specific);nucleic acid binding;protein binding	cell part;chromosomal part;chromosome;extracellular membrane-bounded organelle;extracellular organelle;extracellular region;extracellular region part;extracellular vesicular exosome;intracellular membrane-bounded organelle;intracellular non-membrane-bounded organelle;intracellular organelle;intracellular organelle part;intracellular part;macromolecular complex;membrane;membrane-bounded organelle;…	Systemic lupus erythematosus		6	6	6	61.2	61.2	61.2	11.367	0	41.437	128520000	13	0	NaN	0	P62805	P62805	Histone H4	HIST1H4A
25.7088	26.169	26.5498	NaN	NaN	NaN	anatomical structure formation involved in morphogenesis;anatomical structure morphogenesis;biological regulation;calcium ion transmembrane transport;calcium ion transport;cardiac muscle tissue morphogenesis;cation transport;cell activation;cell surface receptor linked signaling pathway;cellular component assembly;cellular component assembly at cellular level;cellular component organization;cellu…	activin binding;binding;catalytic activity;cis-trans isomerase activity;cytokine receptor binding;drug binding;FK506 binding;ion channel binding;isomerase activity;macrolide binding;molecular transducer activity;peptidyl-prolyl cis-trans isomerase activity;protein binding;protein complex binding;receptor binding;signal transducer activity;SMAD binding;transforming growth factor beta receptor bind…	cell part;contractile fiber part;cytoplasm;cytoplasmic part;cytosol;endoplasmic reticulum membrane;endoplasmic reticulum part;extracellular membrane-bounded organelle;extracellular organelle;extracellular region part;extracellular vesicular exosome;intracellular organelle part;intracellular part;membrane;membrane part;membrane-bounded organelle;membrane-bounded vesicle;organelle;organelle membran…			3	3	3	31.5	31.5	31.5	11.951	0	27.512	221650000	10	0	NaN	0	P62942	P62942	Peptidyl-prolyl cis-trans isomerase FKBP1A	FKBP1A
25.5132	25.9346	25.9478	NaN	NaN	NaN	amine biosynthetic process;amine metabolic process;apoptosis;biological regulation;biosynthetic process;carboxylic acid biosynthetic process;carboxylic acid metabolic process;cell death;cellular amine metabolic process;cellular amino acid biosynthetic process;cellular amino acid metabolic process;cellular biosynthetic process;cellular ketone metabolic process;cellular macromolecule metabolic proc…	binding;nucleic acid binding;protein binding;protein N-terminus binding;ribonucleoprotein binding;ribosome binding;RNA binding;snRNA binding;translation elongation factor activity;translation factor activity, nucleic acid binding;U6 snRNA binding	annulate lamellae;cell part;cytoplasm;cytoplasmic part;cytosol;endoplasmic reticulum membrane;endoplasmic reticulum part;extracellular membrane-bounded organelle;extracellular organelle;extracellular region part;extracellular vesicular exosome;intracellular membrane-bounded organelle;intracellular organelle;intracellular organelle part;intracellular part;macromolecular complex;membrane;membrane p…			3	3	3	27.9	27.9	27.9	16.832	0	24.09	291040000	12	0	NaN	0	P63241;Q9GZV4;Q6IS14	P63241;Q9GZV4	Eukaryotic translation initiation factor 5A-1;Eukaryotic translation initiation factor 5A-2	EIF5A;EIF5A2
NaN	25.8691	26.1146	NaN	NaN	NaN	anion transport;bicarbonate transport;biological regulation;catabolic process;cellular catabolic process;cellular component assembly;cellular component organization;cellular component organization or biogenesis;cellular membrane organization;cellular metabolic process;cellular process;cellular response to chemical stimulus;cellular response to hydrogen peroxide;cellular response to oxidative stre…	binding;cation binding;heme binding;ion binding;iron ion binding;metal ion binding;oxygen binding;oxygen transporter activity;substrate-specific transporter activity;tetrapyrrole binding;transition metal ion binding;transporter activity	blood microparticle;cell part;cytoplasmic membrane-bounded vesicle lumen;cytoplasmic part;cytoplasmic vesicle part;cytosol;cytosolic part;cytosolic small ribosomal subunit;endocytic vesicle lumen;extracellular membrane-bounded organelle;extracellular organelle;extracellular region;extracellular region part;extracellular vesicular exosome;haptoglobin-hemoglobin complex;hemoglobin complex;intracell…	African trypanosomiasis;Malaria		2	2	1	14.8	14.8	8.5	15.257	0	12.337	99819000	5	0	NaN	0	P69905	P69905	Hemoglobin subunit alpha	HBA1
NaN	NaN	22.299	24.0948	24.3078	23.744		binding;calcium ion binding;cation binding;DNA binding;ion binding;metal ion binding;nucleic acid binding	cell part;cytoplasmic part;cytosol;endoplasmic reticulum;endoplasmic reticulum-Golgi intermediate compartment;envelope;extracellular membrane-bounded organelle;extracellular organelle;extracellular region part;extracellular space;extracellular vesicular exosome;Golgi apparatus;intracellular membrane-bounded organelle;intracellular organelle;intracellular organelle part;intracellular part;membrane…			2	2	2	7.6	7.6	7.6	50.222	0	22.911	83507000	9	0	1.74986	0	P80303	P80303	Nucleobindin-2;Nesfatin-1	NUCB2
26.7108	27.1475	27.445	NaN	NaN	NaN	anatomical structure development;anatomical structure morphogenesis;anterior/posterior pattern specification;biological regulation;cell differentiation;cell differentiation involved in kidney development;cell morphogenesis;cell morphogenesis involved in differentiation;cellular component morphogenesis;cellular component organization;cellular component organization or biogenesis;cellular developme…	binding;DNA binding;nucleic acid binding;protein binding;protein binding transcription factor activity;protein domain specific binding;regulatory region DNA binding;regulatory region nucleic acid binding;transcription cofactor activity;transcription corepressor activity;transcription factor binding transcription factor activity;transcription regulatory region DNA binding	cell junction;cell part;cell projection part;cytoplasm;cytoskeleton;extracellular membrane-bounded organelle;extracellular organelle;extracellular region part;extracellular vesicular exosome;growth cone;intracellular membrane-bounded organelle;intracellular non-membrane-bounded organelle;intracellular organelle;intracellular organelle part;intracellular part;membrane;membrane-bounded organelle;me…			5	5	5	42.7	42.7	42.7	22.693	0	39.31	359510000	12	0	NaN	0	P80723	P80723	Brain acid soluble protein 1	BASP1
27.5279	28.8291	29.0299	NaN	NaN	NaN	cell killing;defense response;defense response to bacterium;defense response to fungus;killing of cells of other organism;multi-organism process;response to bacterium;response to biotic stimulus;response to fungus;response to other organism;response to stimulus;response to stress	catalytic activity;hydrolase activity;peptidase activity	extracellular membrane-bounded organelle;extracellular organelle;extracellular region;extracellular region part;extracellular vesicular exosome;membrane-bounded organelle;membrane-bounded vesicle;organelle;vesicle			4	4	4	35.5	35.5	35.5	11.284	0	24.733	885670000	11	0	NaN	0	P81605	P81605	Dermcidin;Survival-promoting peptide;DCD-1	DCD
27.5948	27.4125	27.0517	NaN	NaN	NaN	amine metabolic process;aminoglycan biosynthetic process;aminoglycan catabolic process;aminoglycan metabolic process;anatomical structure development;anatomical structure formation involved in morphogenesis;anatomical structure morphogenesis;angiogenesis;biological regulation;biosynthetic process;brain development;carbohydrate biosynthetic process;carbohydrate catabolic process;carbohydrate metab…	binding;cation binding;ion binding;metal ion binding;protein binding;protein C-terminus binding	adherens junction;anchoring junction;basal lamina;cell junction;cell part;cell-substrate adherens junction;cell-substrate junction;cytoplasmic part;extracellular matrix;extracellular matrix part;extracellular membrane-bounded organelle;extracellular organelle;extracellular region;extracellular region part;extracellular space;extracellular vesicular exosome;focal adhesion;Golgi apparatus part;Golg…	ECM-receptor interaction		25	25	25	9	9	9	468.83	0	170.32	422390000	39	0	NaN	0	P98160	P98160	Basement membrane-specific heparan sulfate proteoglycan core protein;Endorepellin;LG3 peptide	HSPG2
NaN	NaN	NaN	24.9615	24.7809	24.9297	actin cytoskeleton organization;actin filament-based process;activation of adenylate cyclase activity;ameboidal cell migration;axon guidance;biological regulation;blood coagulation;cell activation;cell migration;cell motility;cellular component movement;cellular component organization;cellular component organization at cellular level;cellular component organization or biogenesis;cellular componen…		adherens junction;anchoring junction;cell cortex part;cell junction;cell part;cell-substrate adherens junction;cell-substrate junction;cortical actin cytoskeleton;cortical cytoskeleton;cytoplasmic part;cytoskeletal part;cytoskeleton;extracellular membrane-bounded organelle;extracellular organelle;extracellular region part;extracellular vesicular exosome;focal adhesion;intracellular non-membrane-b…			4	4	4	14.9	14.9	14.9	51.901	0	37.955	143620000	12	0	NaN	0	Q01518	Q01518	Adenylyl cyclase-associated protein 1	CAP1
25.6689	26.153	26.8616	NaN	NaN	NaN	cellular component movement;cellular process;multicellular organismal process;muscle contraction;muscle system process;system process	actin binding;binding;calmodulin binding;cytoskeletal protein binding;protein binding;tropomyosin binding	actin cap;actin cytoskeleton;cell cortex part;cell part;contractile fiber;cytoplasmic part;cytoskeletal part;cytoskeleton;cytosol;intracellular non-membrane-bounded organelle;intracellular organelle;intracellular organelle part;intracellular part;membrane;myofibril;non-membrane-bounded organelle;organelle;organelle part;plasma membrane	Vascular smooth muscle contraction		9	9	9	13	13	13	93.23	0	62.709	540190000	17	0	NaN	0	Q05682	Q05682	Caldesmon	CALD1
25.3145	24.5552	24.5075	NaN	NaN	NaN	biological adhesion;biological regulation;cell adhesion;cellular component organization;cellular component organization at cellular level;cellular component organization or biogenesis;cellular component organization or biogenesis at cellular level;cellular process;collagen fibril organization;extracellular matrix organization;extracellular structure organization;negative regulation of biological …		extracellular matrix;extracellular membrane-bounded organelle;extracellular organelle;extracellular region part;extracellular space;extracellular vesicular exosome;membrane-bounded organelle;membrane-bounded vesicle;organelle;proteinaceous extracellular matrix;vesicle			3	3	3	22.9	22.9	22.9	24.005	0	26.643	89415000	9	0	NaN	0	Q07507	Q07507	Dermatopontin	DPT
26.5109	26.3931	26.6058	NaN	NaN	NaN	anatomical structure development;cellular component organization;cellular component organization at cellular level;cellular component organization or biogenesis;cellular component organization or biogenesis at cellular level;cellular process;definitive hemopoiesis;developmental process;extracellular matrix organization;extracellular structure organization;fibril organization;hemopoiesis;hemopoiet…	extracellular matrix structural constituent;structural molecule activity	extracellular matrix part;extracellular region;extracellular region part;fibril;microfibril			3	3	3	22	22	22	19.611	0	20.47	308960000	8	0	NaN	0	Q13361	Q13361	Microfibrillar-associated protein 5	MFAP5
NaN	NaN	NaN	23.2683	23.2914	22.9608	actin filament capping;apoptosis;axon guidance;biological regulation;cell death;cellular component disassembly;cellular component disassembly at cellular level;cellular component disassembly involved in apoptosis;cellular component organization;cellular component organization at cellular level;cellular component organization or biogenesis;cellular component organization or biogenesis at cellular …	actin binding;binding;calcium ion binding;cation binding;cytoskeletal protein binding;ion binding;metal ion binding;protein binding;structural constituent of cytoskeleton;structural molecule activity	adherens junction;anchoring junction;cell cortex part;cell junction;cell part;cell-cell adherens junction;cell-cell junction;contractile fiber part;cuticular plate;cytoplasmic part;cytoskeletal part;cytoskeleton;cytosol;extracellular membrane-bounded organelle;extracellular organelle;extracellular region part;extracellular vesicular exosome;fascia adherens;intracellular membrane-bounded organelle…			7	7	7	4.4	4.4	4.4	284.54	0	45.023	53039000	14	0	NaN	0	Q13813	Q13813	Spectrin alpha chain, non-erythrocytic 1	SPTAN1
NaN	NaN	NaN	22.6164	21.7453	NaN	biological regulation;cellular component assembly;cellular component assembly at cellular level;cellular component organization;cellular component organization at cellular level;cellular component organization or biogenesis;cellular component organization or biogenesis at cellular level;cellular macromolecular complex assembly;cellular macromolecular complex subunit organization;cellular macromol…	binding;mRNA 3'-UTR binding;mRNA binding;nucleic acid binding;nucleotide binding;RNA binding;rRNA binding;SSU rRNA binding;translation regulator activity;translation repressor activity	cell part;cytoplasm;cytoplasmic part;intracellular membrane-bounded organelle;intracellular non-membrane-bounded organelle;intracellular organelle;intracellular organelle part;intracellular part;macromolecular complex;membrane-bounded organelle;non-membrane-bounded organelle;nuclear part;nucleoplasm;nucleus;organelle;organelle part;ribonucleoprotein complex;RNA granule;stress granule			1	1	1	12.2	12.2	12.2	18.648	0	15.051	14669000	4	0	NaN	0	Q14011	Q14011	Cold-inducible RNA-binding protein	CIRBP
NaN	NaN	NaN	22.9887	22.9162	23.19	alkene biosynthetic process;biosynthetic process;carboxylic acid biosynthetic process;carboxylic acid metabolic process;cellular alkene metabolic process;cellular biosynthetic process;cellular ketone metabolic process;cellular lipid metabolic process;cellular metabolic process;cellular process;defense response;defense response to fungus;fatty acid biosynthetic process;fatty acid metabolic process…	actin binding;binding;cytoskeletal protein binding;enzyme binding;protein binding	cell part;cytoplasm;cytoskeleton;extracellular membrane-bounded organelle;extracellular organelle;extracellular region part;extracellular vesicular exosome;intracellular non-membrane-bounded organelle;intracellular organelle;intracellular organelle part;intracellular part;membrane;membrane-bounded organelle;membrane-bounded vesicle;non-membrane-bounded organelle;nuclear membrane;nuclear part;orga…			2	2	2	19.7	19.7	19.7	15.945	0	16.514	42424000	7	0	NaN	0	Q14019	Q14019	Coactosin-like protein	COTL1
NaN	25.1382	25.6762	NaN	NaN	NaN	biological regulation;cell surface receptor linked signaling pathway;cellular component organization;cellular component organization at cellular level;cellular component organization or biogenesis;cellular component organization or biogenesis at cellular level;cellular process;cellular response to stimulus;enzyme linked receptor protein signaling pathway;extracellular matrix organization;extracel…	binding;calcium ion binding;catalytic activity;cation binding;cytokine binding;growth factor binding;ion binding;kinase activity;metal ion binding;microfibril binding;molecular transducer activity;phosphotransferase activity, alcohol group as acceptor;protein binding;protein kinase activity;protein serine/threonine kinase activity;receptor activity;signal transducer activity;signaling receptor ac…	extracellular matrix;extracellular matrix part;extracellular region;extracellular region part;fibril;macromolecular complex;microfibril;protein complex;proteinaceous extracellular matrix			6	6	6	5.8	5.8	5.8	186.79	0	35.37	80294000	10	0	NaN	0	Q14766	Q14766	Latent-transforming growth factor beta-binding protein 1	LTBP1
29.3252	28.1539	28.3531	26.0196	NaN	NaN	biological regulation;cell surface receptor linked signaling pathway;cellular process;cellular response to stimulus;enzyme linked receptor protein signaling pathway;establishment of localization;establishment of localization in cell;establishment of protein localization;intracellular protein transport;intracellular transport;protein secretion;protein targeting;protein transport;regulation of biol…	binding;calcium ion binding;carbohydrate binding;cation binding;glycosaminoglycan binding;heparin binding;ion binding;metal ion binding;pattern binding;polysaccharide binding	extracellular matrix;extracellular membrane-bounded organelle;extracellular organelle;extracellular region part;extracellular space;extracellular vesicular exosome;membrane-bounded organelle;membrane-bounded vesicle;organelle;proteinaceous extracellular matrix;vesicle			19	19	19	15.7	15.7	15.7	195.05	0	159.96	1074300000	42	0	-2.59114	0	Q14767	Q14767	Latent-transforming growth factor beta-binding protein 2	LTBP2
25.7373	25.669	26.2936	NaN	NaN	NaN	biological regulation;establishment of localization;ion transport;positive regulation of biological process;positive regulation of cell communication;positive regulation of cellular process;positive regulation of response to stimulus;positive regulation of signal transduction;positive regulation of signaling;regulation of biological process;regulation of cell communication;regulation of cellular …	binding;binding, bridging;cation binding;ion binding;ion transmembrane transporter activity;metal ion binding;protein binding;protein binding, bridging;SH3/SH2 adaptor activity;signaling adaptor activity;substrate-specific transmembrane transporter activity;substrate-specific transporter activity;transition metal ion binding;transmembrane transporter activity;transporter activity;zinc ion binding	adherens junction;anchoring junction;cell cortex part;cell junction;cell part;cell-substrate adherens junction;cell-substrate junction;cortical actin cytoskeleton;cortical cytoskeleton;cytoplasmic part;cytoskeletal part;cytoskeleton;extracellular membrane-bounded organelle;extracellular organelle;extracellular region part;extracellular vesicular exosome;focal adhesion;intracellular non-membrane-b…			4	4	4	19.9	19.9	19.9	29.717	0	33.159	136320000	9	0	NaN	0	Q14847	Q14847	LIM and SH3 domain protein 1	LASP1
NaN	NaN	NaN	21.8777	21.5056	NaN	apoptosis;biological regulation;catabolic process;cell death;cell surface receptor linked signaling pathway;cellular catabolic process;cellular component disassembly;cellular component disassembly at cellular level;cellular component disassembly involved in apoptosis;cellular component organization;cellular component organization at cellular level;cellular component organization or biogenesis;cel…	binding;cation binding;enzyme binding;ion binding;metal ion binding;nuclear localization sequence binding;peptide binding;protein binding;protein domain specific binding;protein transporter activity;signal sequence binding;substrate-specific transporter activity;transition metal ion binding;transporter activity;zinc ion binding	cell part;cytoplasm;cytoplasmic part;cytosol;endoplasmic reticulum part;endoplasmic reticulum tubular network;envelope;extracellular membrane-bounded organelle;extracellular organelle;extracellular region part;extracellular vesicular exosome;intracellular organelle part;intracellular part;macromolecular complex;membrane;membrane part;membrane-bounded organelle;membrane-bounded vesicle;nuclear env…	RNA transport		2	2	2	2.7	2.7	2.7	97.169	0	11.959	10083000	4	0	NaN	0	Q14974	Q14974	Importin subunit beta-1	KPNB1
NaN	NaN	NaN	24.1655	23.6474	NaN	apoptotic cell clearance;biological regulation;cell redox homeostasis;cellular component organization;cellular component organization or biogenesis;cellular homeostasis;cellular macromolecule metabolic process;cellular membrane organization;cellular metabolic process;cellular process;cellular protein metabolic process;cellular response to chemical stimulus;cellular response to organic substance;c…	catalytic activity;intramolecular oxidoreductase activity;intramolecular oxidoreductase activity, interconverting keto- and enol-groups;intramolecular oxidoreductase activity, transposing S-S bonds;isomerase activity;protein disulfide isomerase activity	cell part;cytoplasmic membrane-bounded vesicle;cytoplasmic part;cytoplasmic vesicle;endoplasmic reticulum;endoplasmic reticulum chaperone complex;endoplasmic reticulum lumen;endoplasmic reticulum membrane;endoplasmic reticulum part;endoplasmic reticulum-Golgi intermediate compartment;extracellular membrane-bounded organelle;extracellular organelle;extracellular region part;extracellular vesicular…	Protein processing in endoplasmic reticulum		2	2	2	8.6	8.6	8.6	48.121	0	17.339	51410000	6	0	NaN	0	Q15084	Q15084	Protein disulfide-isomerase A6	PDIA6
NaN	NaN	NaN	NaN	24.1849	24.7146	apoptosis;biological regulation;carbohydrate transport;cell cycle checkpoint;cell death;cellular process;cellular response to stimulus;cellular response to stress;death;DNA damage checkpoint;DNA integrity checkpoint;establishment of localization;negative regulation of biological process;negative regulation of glucose import;negative regulation of glucose transport;negative regulation of transport…		cell part;cytoplasm;cytoskeletal part;intracellular organelle part;intracellular part;macromolecular complex;microtubule associated complex;organelle part;protein complex			3	3	3	36.9	36.9	36.9	15.04	0	26.158	76322000	7	0	NaN	0	Q15121	Q15121	Astrocytic phosphoprotein PEA-15	PEA15
NaN	25.2578	25.4357	NaN	NaN	NaN	apoptosis;cell death;cell junction assembly;cell junction organization;cell-substrate junction assembly;cellular component assembly;cellular component assembly at cellular level;cellular component disassembly;cellular component disassembly at cellular level;cellular component disassembly involved in apoptosis;cellular component organization;cellular component organization at cellular level;cellul…	ankyrin binding;binding;cytoskeletal protein binding;protein binding;structural constituent of muscle;structural molecule activity	adherens junction;anchoring junction;cell junction;cell part;cell-substrate adherens junction;cell-substrate junction;contractile fiber part;costamere;cytoplasm;cytoplasmic part;cytoskeleton;cytosol;extracellular membrane-bounded organelle;extracellular organelle;extracellular region part;extracellular vesicular exosome;focal adhesion;hemidesmosome;intermediate filament cytoskeleton;intracellular…			14	14	14	5.4	5.4	5.4	531.78	0	101.88	98955000	18	0	NaN	0	Q15149;P58107	Q15149	Plectin	PLEC
NaN	NaN	NaN	24.6324	25.0434	NaN	biological regulation;cellular process;cellular response to chemical stimulus;cellular response to hypoxia;cellular response to oxygen levels;cellular response to redox state;cellular response to stimulus;cellular response to stress;negative regulation of biological process;negative regulation of cell communication;negative regulation of cell development;negative regulation of cell differentiatio…	binding;cytokine binding;growth factor binding;protein binding;transforming growth factor beta binding	cell part;cell surface;cytoplasmic part;extracellular membrane-bounded organelle;extracellular organelle;extracellular region part;extracellular space;extracellular vesicular exosome;integral to membrane;intracellular membrane-bounded organelle;intracellular organelle;intracellular organelle part;intracellular part;intrinsic to membrane;lysosomal membrane;membrane;membrane part;membrane-bounded o…			3	3	3	7.1	7.1	7.1	71.712	0	30.236	122730000	8	0	NaN	0	Q6EMK4	Q6EMK4	Vasorin	VASN
NaN	NaN	NaN	23.0361	22.7344	NaN	biological regulation;biosynthetic process;cellular biosynthetic process;cellular macromolecule biosynthetic process;cellular macromolecule metabolic process;cellular metabolic process;cellular nitrogen compound metabolic process;cellular process;gene expression;macromolecule biosynthetic process;macromolecule metabolic process;metabolic process;nitrogen compound metabolic process;nucleic acid me…	binding;nucleic acid binding;RNA binding;rRNA binding;rRNA primary transcript binding	caveola;cell part;cytoplasm;cytoplasmic part;cytosol;endoplasmic reticulum;intracellular membrane-bounded organelle;intracellular organelle;intracellular organelle part;intracellular part;macromolecular complex;membrane;membrane part;membrane raft;membrane-bounded organelle;mitochondrion;nuclear part;nucleoplasm;nucleus;organelle;organelle part;plasma membrane;plasma membrane part;protein complex			3	3	3	15.6	15.6	15.6	43.476	0	21.717	26573000	5	0	NaN	0	Q6NZI2	Q6NZI2	Polymerase I and transcript release factor	PTRF
NaN	24.1538	23.8869	NaN	NaN	24.2443	anatomical structure development;anatomical structure formation involved in morphogenesis;biological regulation;cellular process;developmental process;epidermis development;hair cycle process;hair follicle development;molting cycle;molting cycle process;multicellular organismal process;negative regulation of biological process;negative regulation of cell communication;negative regulation of cell …	binding;cytokine binding;endopeptidase inhibitor activity;endopeptidase regulator activity;enzyme inhibitor activity;enzyme regulator activity;growth factor binding;peptidase inhibitor activity;peptidase regulator activity;protein binding;serine-type endopeptidase inhibitor activity;transforming growth factor beta binding	anchored to membrane;cell part;cell surface;extracellular region part;extracellular space;intrinsic to membrane;membrane;membrane part;plasma membrane			5	5	5	6.1	6.1	6.1	161.69	0	39.461	90358000	14	0	0.22395	0	Q6YHK3	Q6YHK3	CD109 antigen	CD109
24.2146	24.5623	NaN	NaN	NaN	NaN	activation of caspase activity;biological regulation;biosynthetic process;cell cycle checkpoint;cellular biosynthetic process;cellular macromolecule biosynthetic process;cellular macromolecule metabolic process;cellular metabolic process;cellular nitrogen compound metabolic process;cellular process;cellular protein metabolic process;cellular response to stimulus;cellular response to stress;DNA da…	apoptotic protease activator activity;binding;caspase activator activity;caspase regulator activity;cation binding;enzyme activator activity;enzyme regulator activity;ion binding;metal ion binding;nucleic acid binding;peptidase activator activity;peptidase regulator activity;structural constituent of ribosome;structural molecule activity;translation activator activity;translation regulator activi…	cell part;cytoplasmic part;intracellular membrane-bounded organelle;intracellular non-membrane-bounded organelle;intracellular organelle;intracellular part;macromolecular complex;membrane-bounded organelle;non-membrane-bounded organelle;nucleus;organelle;ribonucleoprotein complex;ribosome	Ribosome		1	1	1	13.1	13.1	13.1	9.4771	0.0020619	6.3161	51899000	5	0	NaN	0	Q71UM5	Q71UM5	40S ribosomal protein S27-like	RPS27L
NaN	25.2006	25.9461	NaN	NaN	NaN	anatomical structure development;biological regulation;developmental process;muscle organ development;muscle structure development;negative regulation of biological process;negative regulation of biosynthetic process;negative regulation of cellular biosynthetic process;negative regulation of cellular macromolecule biosynthetic process;negative regulation of cellular metabolic process;negative reg…	binding;carboxypeptidase activity;catalytic activity;cation binding;DNA binding;exopeptidase activity;hydrolase activity;ion binding;metal ion binding;metallocarboxypeptidase activity;metalloexopeptidase activity;metallopeptidase activity;nucleic acid binding;nucleic acid binding transcription factor activity;peptidase activity;peptidase activity, acting on L-amino acid peptides;protein binding t…	cell part;cytoplasm;extracellular membrane-bounded organelle;extracellular organelle;extracellular region part;extracellular space;extracellular vesicular exosome;intracellular membrane-bounded organelle;intracellular organelle;intracellular part;membrane-bounded organelle;membrane-bounded vesicle;nucleus;organelle;vesicle			3	3	3	2.8	2.8	2.8	130.93	0	17.634	98644000	6	0	NaN	0	Q8IUX7	Q8IUX7	Adipocyte enhancer-binding protein 1	AEBP1
27.0204	26.7822	26.3242	NaN	NaN	NaN	anatomical structure morphogenesis;biological regulation;cell migration;cell motility;cell projection organization;cell surface receptor linked signaling pathway;cellular component movement;cellular component organization;cellular component organization at cellular level;cellular component organization or biogenesis;cellular component organization or biogenesis at cellular level;cellular process;…		cell part;collagen;cytoplasm;extracellular matrix;extracellular matrix part;extracellular region part;extracellular space;intracellular part;proteinaceous extracellular matrix			4	4	4	16	16	16	26.224	0	24.5	360470000	10	0	NaN	0	Q96CG8	Q96CG8	Collagen triple helix repeat-containing protein 1	CTHRC1
NaN	23.8069	24.1948	NaN	NaN	NaN		binding;calcium ion binding;cation binding;ion binding;metal ion binding	cell part;cytoplasmic part;endoplasmic reticulum lumen;endoplasmic reticulum part;intracellular organelle lumen;intracellular organelle part;intracellular part;membrane-enclosed lumen;organelle lumen;organelle part			2	2	2	8.2	8.2	8.2	37.493	0	14.132	32408000	5	0	NaN	0	Q96D15	Q96D15	Reticulocalbin-3	RCN3
NaN	NaN	NaN	37.635	37.6174	37.5702	biological regulation;chemical homeostasis;cholesterol homeostasis;homeostatic process;lipid homeostasis;regulation of biological quality;sterol homeostasis;triglyceride homeostasis		cell part;cytoplasmic part;endoplasmic reticulum exit site;endoplasmic reticulum part;extracellular region;intracellular organelle part;intracellular part;organelle part			10	10	6	2.8	2.8	1.7	159.83	0	323.31	1369900000000	881	0	NaN	0	Q96PC5	Q96PC5	Melanoma inhibitory activity protein 2	MIA2
25.8011	25.9853	26.0196	26.3497	NaN	NaN	activation of protein kinase activity;activation of protein kinase B activity;adult behavior;adult locomotory behavior;alcohol biosynthetic process;alcohol metabolic process;aldehyde catabolic process;amine transport;autophagy;behavior;biological regulation;biosynthetic process;carboxylic acid biosynthetic process;carboxylic acid metabolic process;catabolic process;catecholamine transport;catecho…	androgen receptor binding;binding;catalytic activity;cation binding;copper chaperone activity;copper ion binding;cytokine binding;enzyme binding;glyoxalase III activity;hormone receptor binding;hydrolase activity;identical protein binding;ion binding;kinase binding;mercury ion binding;metal ion binding;metallochaperone activity;mRNA binding;nuclear hormone receptor binding;nucleic acid binding;ox…	axon;cell body;cell part;cell projection;chromatin;chromosomal part;cytoplasm;cytoplasmic part;cytosol;extracellular membrane-bounded organelle;extracellular organelle;extracellular region part;extracellular vesicular exosome;intracellular membrane-bounded organelle;intracellular organelle;intracellular organelle lumen;intracellular organelle part;intracellular part;membrane;membrane part;membran…	Parkinson's disease		7	7	7	65.1	65.1	65.1	19.891	0	68.895	292870000	18	0	0.414356	0	Q99497	Q99497	Protein deglycase DJ-1	PARK7
NaN	NaN	NaN	24.5592	24.8403	24.8429	anatomical structure development;calcium ion-dependent exocytosis;cell differentiation;cellular developmental process;cellular process;cerebellum development;developmental process;establishment of localization;establishment of localization in cell;exocytosis;fat cell differentiation;response to abiotic stimulus;response to chemical stimulus;response to ethanol;response to light stimulus;response …	binding;calcium ion binding;cation binding;identical protein binding;ion binding;metal ion binding;protein binding	bleb;cell part;cell projection;cytoplasm;cytoplasmic part;endosome;extracellular membrane-bounded organelle;extracellular organelle;extracellular region part;extracellular vesicular exosome;Golgi apparatus;Golgi apparatus part;Golgi lumen;intracellular membrane-bounded organelle;intracellular organelle;intracellular organelle lumen;intracellular organelle part;intracellular part;late endosome;mem…			6	6	6	22.7	22.7	22.7	41.806	0	98.908	301070000	17	0	NaN	0	Q9BRK5	Q9BRK5	45 kDa calcium-binding protein	SDF4
26.1548	26.1766	26.1186	NaN	NaN	NaN	anatomical structure morphogenesis;angiotensin maturation;biological regulation;branching morphogenesis of a tube;cellular macromolecule metabolic process;cellular metabolic process;cellular process;cellular protein metabolic process;developmental process;epithelial tube branching involved in lung morphogenesis;epithelial tube morphogenesis;hormone metabolic process;macromolecule metabolic proces…	catalytic activity;cysteine-type endopeptidase activity;cysteine-type peptidase activity;endopeptidase activity;hydrolase activity;peptidase activity;peptidase activity, acting on L-amino acid peptides	cell part;cytoplasmic part;endoplasmic reticulum;extracellular membrane-bounded organelle;extracellular organelle;extracellular region part;extracellular space;extracellular vesicular exosome;intracellular membrane-bounded organelle;intracellular organelle;intracellular part;lysosome;lytic vacuole;membrane;membrane-bounded organelle;membrane-bounded vesicle;organelle;plasma membrane;vacuole;vesic…	Lysosome		5	5	5	19.1	19.1	19.1	33.868	0	31.784	199190000	11	0	NaN	0	Q9UBR2	Q9UBR2	Cathepsin Z	CTSZ
NaN	NaN	NaN	25.0859	25.1105	24.5683	actin cytoskeleton organization;actin filament-based process;axon guidance;biological adhesion;biological regulation;blood coagulation;cell activation;cell adhesion;cell junction assembly;cell junction organization;cell-cell adhesion;cell-cell junction assembly;cell-cell junction organization;cell-substrate junction assembly;cellular component assembly;cellular component assembly at cellular leve…	binding;cytoskeletal protein binding;integrin binding;LIM domain binding;protein binding;protein complex binding;protein domain specific binding;receptor binding;structural constituent of cytoskeleton;structural molecule activity;vinculin binding	adherens junction;anchoring junction;cell junction;cell part;cell projection;cell projection membrane;cell projection part;cell surface;cell-cell junction;cell-substrate adherens junction;cell-substrate junction;cytoplasm;cytoplasmic part;cytoskeletal part;cytosol;extracellular membrane-bounded organelle;extracellular organelle;extracellular region;extracellular region part;extracellular vesicula…	Focal adhesion		11	11	11	9.8	9.8	9.8	269.76	0	105.46	144960000	16	0	NaN	0	Q9Y490	Q9Y490	Talin-1	TLN1
NaN	NaN	NaN	23.4118	23.1063	NaN	anatomical structure formation involved in morphogenesis;anatomical structure morphogenesis;angiogenesis;anion transport;apoptosis;biological regulation;branching morphogenesis of a tube;cation homeostasis;cell death;cell differentiation;cell morphogenesis;cell morphogenesis involved in differentiation;cellular cation homeostasis;cellular chemical homeostasis;cellular component morphogenesis;cell…	anion channel activity;anion transmembrane transporter activity;channel activity;chloride channel activity;gated channel activity;ion channel activity;ion transmembrane transporter activity;passive transmembrane transporter activity;substrate-specific channel activity;substrate-specific transmembrane transporter activity;substrate-specific transporter activity;transmembrane transporter activity;t…	actin cytoskeleton;apical part of cell;cell junction;cell part;cell projection;cell surface;cell-cell junction;centrosome;chloride channel complex;cytoplasm;cytoplasmic part;cytoplasmic vesicle membrane;cytoplasmic vesicle part;cytoskeletal part;cytoskeleton;cytosol;extracellular membrane-bounded organelle;extracellular organelle;extracellular region part;extracellular vesicular exosome;intracell…			2	2	2	16.2	16.2	16.2	28.772	0	20.917	33792000	6	0	NaN	0	Q9Y696	Q9Y696	Chloride intracellular channel protein 4	CLIC4
25.5734	25.4765	25.9138	25.7982	25.869	25.3159	biological regulation;cellular component organization;cellular component organization at cellular level;cellular component organization or biogenesis;cellular component organization or biogenesis at cellular level;cellular process;extracellular matrix organization;extracellular structure organization;positive regulation of biological process;positive regulation of cell adhesion;positive regulatio…	binding;carbohydrate binding;glycosaminoglycan binding;heparin binding;pattern binding;polysaccharide binding	basement membrane;extracellular matrix;extracellular matrix part;extracellular region part;interstitial matrix;proteinaceous extracellular matrix			8	8	8	10.2	10.2	10.2	108.17	0	65.159	287010000	19	0.00973536	0.00646146	0.0202823	Q76M96	Q76M96	Coiled-coil domain-containing protein 80	CCDC80
27.7556	26.949	26.7325	26.4735	28.4818	26.4065	anatomical structure development;biological regulation;biosynthetic process;cell development;cellular component organization;cellular component organization at cellular level;cellular component organization or biogenesis;cellular component organization or biogenesis at cellular level;cellular developmental process;cellular process;chondrocyte development;chondrocyte development involved in endoch…	binding;collagen binding;endopeptidase inhibitor activity;endopeptidase regulator activity;enzyme inhibitor activity;enzyme regulator activity;peptidase inhibitor activity;peptidase regulator activity;protein binding;serine-type endopeptidase inhibitor activity	cell part;cytoplasmic part;endoplasmic reticulum;endoplasmic reticulum lumen;endoplasmic reticulum part;endoplasmic reticulum-Golgi intermediate compartment;extracellular membrane-bounded organelle;extracellular organelle;extracellular region part;extracellular vesicular exosome;intracellular membrane-bounded organelle;intracellular organelle;intracellular organelle lumen;intracellular organelle …			15	15	15	51.9	51.9	51.9	46.44	0	174.32	1125100000	52	0.0110648	-0.0251166	-0.0295958	P50454	P50454	Serpin H1	SERPINH1
27.7712	28.2873	28.7252	28.6068	28.4611	27.6573	actin crosslink formation;actin cytoskeleton organization;actin cytoskeleton reorganization;actin filament organization;actin filament-based process;anatomical structure formation involved in morphogenesis;anatomical structure morphogenesis;biological adhesion;biological regulation;biosynthetic process;blood coagulation;cAMP-mediated signaling;cell activation;cell adhesion;cell cycle process;cell…	actin binding;actin filament binding;binding;cytoskeletal protein binding;enzyme binding;Fc-gamma receptor I complex binding;glycoprotein binding;GTPase binding;identical protein binding;immunoglobulin receptor binding;molecular transducer activity;protein binding;protein dimerization activity;protein homodimerization activity;Rac GTPase binding;Ral GTPase binding;Ras GTPase binding;receptor bind…	actin cytoskeleton;actin filament;adherens junction;anchoring junction;cell body;cell cortex part;cell junction;cell part;cell projection part;cell-substrate adherens junction;cell-substrate junction;chromosomal part;cortical cytoskeleton;cytoplasm;cytoplasmic part;cytoskeletal part;cytoskeleton;cytosol;dendritic shaft;extracellular membrane-bounded organelle;extracellular organelle;extracellular…	Focal adhesion;MAPK signaling pathway		49	49	47	29.5	29.5	28.2	280.74	0	323.31	2064800000	105	0.0159956	-0.0194861	-0.0386665	P21333	P21333	Filamin-A	FLNA
28.5563	28.6864	28.5164	28.3736	29.4227	28.1254	apoptosis;biological regulation;cell death;cell differentiation;cell proliferation;cellular developmental process;cellular macromolecule metabolic process;cellular metabolic process;cellular process;cellular protein metabolic process;death;developmental process;macromolecule metabolic process;macromolecule modification;metabolic process;negative regulation of biological process;negative regulatio…	binding;cation binding;enzyme activator activity;enzyme regulator activity;fibronectin binding;growth factor binding;insulin-like growth factor binding;insulin-like growth factor I binding;insulin-like growth factor II binding;ion binding;metal ion binding;phosphatase activator activity;phosphatase regulator activity;protein binding;protein phosphatase activator activity;protein phosphatase regul…	cell part;extracellular membrane-bounded organelle;extracellular organelle;extracellular region;extracellular region part;extracellular space;extracellular vesicular exosome;insulin-like growth factor binding protein complex;intracellular membrane-bounded organelle;intracellular organelle;intracellular part;macromolecular complex;membrane-bounded organelle;membrane-bounded vesicle;nucleus;organel…	p53 signaling pathway		9	9	9	40.2	40.2	40.2	31.674	0	67.436	2756700000	32	0.0463132	0.0542704	0.108353	P17936	P17936	Insulin-like growth factor-binding protein 3	IGFBP3
26.6842	27.1099	27.2978	27.4088	26.7266	27.0894	alcohol metabolic process;carbohydrate metabolic process;cell death;cellular carbohydrate metabolic process;cellular metabolic process;cellular process;death;glucose metabolic process;hexose metabolic process;metabolic process;monosaccharide metabolic process;primary metabolic process;programmed cell death;small molecule metabolic process	adenyl nucleotide binding;adenyl ribonucleotide binding;alkali metal ion binding;antigen binding;ATP binding;binding;catalytic activity;cation binding;ion binding;kinase activity;magnesium ion binding;metal ion binding;MHC class II protein complex binding;MHC protein complex binding;nucleotide binding;phosphotransferase activity, alcohol group as acceptor;potassium ion binding;purine nucleotide b…	cell part;cell projection;cilium;cytoplasm;cytoplasmic part;cytosol;extracellular matrix;extracellular membrane-bounded organelle;extracellular organelle;extracellular region part;extracellular vesicular exosome;intracellular membrane-bounded organelle;intracellular organelle;intracellular part;membrane;membrane-bounded organelle;membrane-bounded vesicle;mitochondrion;nucleus;organelle;plasma mem…	Carbon fixation in photosynthetic organisms;Glycolysis / Gluconeogenesis;Purine metabolism;Pyruvate metabolism;Type II diabetes mellitus		19	19	19	51.4	51.4	51.4	57.936	0	223.13	1033800000	55	0.0572098	0.044342	0.120519	P14618;P30613	P14618	Pyruvate kinase PKM	PKM
29.3943	29.4461	28.6973	29.1802	29.2064	28.9956	axon guidance;biological adhesion;cell adhesion;cell differentiation;cellular component assembly;cellular component disassembly;cellular component disassembly at cellular level;cellular component organization;cellular component organization at cellular level;cellular component organization or biogenesis;cellular component organization or biogenesis at cellular level;cellular developmental process…	binding;growth factor binding;platelet-derived growth factor binding;protein binding	anchoring collagen;cell part;collagen;collagen type VI;cytoplasmic part;endoplasmic reticulum lumen;endoplasmic reticulum part;extracellular matrix;extracellular matrix part;extracellular membrane-bounded organelle;extracellular organelle;extracellular region;extracellular region part;extracellular vesicular exosome;intracellular organelle lumen;intracellular organelle part;intracellular part;lys…	ECM-receptor interaction;Focal adhesion;Protein digestion and absorption		25	25	25	36.4	36.4	36.4	108.53	0	323.31	3456300000	98	0.0725587	-0.0518195	-0.147901	P12109	P12109	Collagen alpha-1(VI) chain	COL6A1
28.3939	27.8339	27.6926	NaN	27.6722	28.0595	biological regulation;cell redox homeostasis;cellular component organization;cellular component organization or biogenesis;cellular homeostasis;cellular process;homeostatic process;positive regulation of catalytic activity;positive regulation of GTPase activity;positive regulation of hydrolase activity;positive regulation of molecular function;regulation of actin cytoskeleton organization;regulat…	binding;catalytic activity;disulfide oxidoreductase activity;electron carrier activity;enzyme activator activity;enzyme regulator activity;GTPase activator activity;GTPase regulator activity;nucleoside-triphosphatase regulator activity;oxidoreductase activity;oxidoreductase activity, acting on a sulfur group of donors;protein binding;protein disulfide oxidoreductase activity;receptor binding;sema…	cell part;cell projection;cytoplasm;extracellular membrane-bounded organelle;extracellular organelle;extracellular region part;extracellular vesicular exosome;intracellular membrane-bounded organelle;intracellular organelle;intracellular part;lamellipodium;membrane-bounded organelle;membrane-bounded vesicle;nucleus;organelle;vesicle			4	4	4	67.7	67.7	67.7	10.438	0	69.603	1297300000	22	0.123325	-0.107637	-0.261323	Q9H299	Q9H299	SH3 domain-binding glutamic acid-rich-like protein 3	SH3BGRL3
26.796	26.5559	26.8328	26.7596	26.7629	26.5482	biological regulation;cell redox homeostasis;cellular homeostasis;cellular macromolecule metabolic process;cellular metabolic process;cellular process;cellular protein metabolic process;homeostatic process;macromolecule metabolic process;metabolic process;negative regulation of autophagy;negative regulation of biological process;negative regulation of catabolic process;negative regulation of cell…	catalytic activity;flavin-linked sulfhydryl oxidase activity;intramolecular oxidoreductase activity;intramolecular oxidoreductase activity, interconverting keto- and enol-groups;intramolecular oxidoreductase activity, transposing S-S bonds;isomerase activity;oxidoreductase activity;oxidoreductase activity, acting on a sulfur group of donors;oxidoreductase activity, acting on a sulfur group of don…	cell part;cytoplasmic part;extracellular membrane-bounded organelle;extracellular organelle;extracellular region part;extracellular space;extracellular vesicular exosome;Golgi apparatus;Golgi apparatus part;integral to Golgi membrane;integral to membrane;integral to organelle membrane;intercellular bridge;intracellular membrane-bounded organelle;intracellular organelle;intracellular organelle par…			10	10	10	17.4	17.4	17.4	82.577	0	81.106	655740000	35	0.123795	-0.0379772	-0.178988	O00391	O00391	Sulfhydryl oxidase 1	QSOX1
29.6638	28.435	28.3246	29.2742	28.4876	29.2302	aging;anatomical structure development;biological regulation;cellular component disassembly;cellular component disassembly at cellular level;cellular component organization;cellular component organization at cellular level;cellular component organization or biogenesis;cellular component organization or biogenesis at cellular level;cellular process;cellular response to chemical stimulus;cellular r…	binding;cation binding;endopeptidase inhibitor activity;endopeptidase regulator activity;enzyme activator activity;enzyme binding;enzyme inhibitor activity;enzyme regulator activity;ion binding;metal ion binding;metalloendopeptidase inhibitor activity;metalloenzyme inhibitor activity;metalloenzyme regulator activity;peptidase inhibitor activity;peptidase regulator activity;protease binding;protei…	basement membrane;cell body;cell part;cell projection part;cell surface;extracellular matrix;extracellular matrix part;extracellular membrane-bounded organelle;extracellular organelle;extracellular region;extracellular region part;extracellular space;extracellular vesicular exosome;growth cone;membrane-bounded organelle;membrane-bounded vesicle;neuronal cell body;organelle;proteinaceous extracell…			12	12	12	62.7	62.7	62.7	24.399	0	128.37	3327300000	73	0.140509	0.189508	0.3162	P16035	P16035	Metalloproteinase inhibitor 2	TIMP2
33.3292	32.9179	32.9155	33.1762	33.4353	32.8232	acute inflammatory response;acute-phase response;anatomical structure formation involved in morphogenesis;anatomical structure morphogenesis;angiogenesis;biological adhesion;biological regulation;blood coagulation;calcium-independent cell-matrix adhesion;cell activation;cell adhesion;cell differentiation;cell junction assembly;cell junction organization;cell migration;cell morphogenesis;cell morp…	binding;carbohydrate binding;collagen binding;enzyme activator activity;enzyme binding;enzyme regulator activity;glycosaminoglycan binding;heparin binding;integrin binding;pattern binding;peptidase activator activity;peptidase regulator activity;polysaccharide binding;protease binding;protein binding;protein complex binding;receptor binding	apical plasma membrane;basal lamina;blood microparticle;cell part;cytoplasmic membrane-bounded vesicle lumen;cytoplasmic part;cytoplasmic vesicle part;endoplasmic reticulum-Golgi intermediate compartment;extracellular matrix;extracellular matrix part;extracellular membrane-bounded organelle;extracellular organelle;extracellular region;extracellular region part;extracellular space;extracellular ve…	Amoebiasis;Bacterial invasion of epithelial cells;ECM-receptor interaction;Focal adhesion;Pathways in cancer;Regulation of actin cytoskeleton;Small cell lung cancer		107	107	107	57.8	57.8	57.8	262.62	0	323.31	57922000000	606	0.15067	0.0906804	0.279503	P02751	P02751	Fibronectin;Anastellin;Ugl-Y1;Ugl-Y2;Ugl-Y3	FN1
26.9875	27.3654	27.503	27.9244	27.3824	26.9459	actin cytoskeleton organization;actin filament organization;actin filament-based movement;actin filament-based process;actin-mediated cell contraction;actin-myosin filament sliding;actomyosin structure organization;anatomical structure development;anatomical structure formation involved in morphogenesis;anatomical structure morphogenesis;apoptosis;biological regulation;cardiac muscle contraction;…	adenyl nucleotide binding;adenyl ribonucleotide binding;ADP binding;ATP binding;ATPase activity;binding;catalytic activity;cytoskeletal protein binding;enzyme binding;hydrolase activity;hydrolase activity, acting on acid anhydrides;hydrolase activity, acting on acid anhydrides, in phosphorus-containing anhydrides;kinase binding;myosin binding;nucleoside-triphosphatase activity;nucleotide binding;…	actin cytoskeleton;actin filament;actin filament bundle;actomyosin;actomyosin, actin part;adherens junction;anchoring junction;blood microparticle;cell junction;cell part;cell periphery;cell-substrate adherens junction;cell-substrate junction;contractile fiber;contractile fiber part;cytoplasm;cytoplasmic part;cytoskeletal part;cytoskeleton;cytosol;extracellular membrane-bounded organelle;extracel…	Cardiac muscle contraction;Dilated cardiomyopathy;Hypertrophic cardiomyopathy (HCM);Vascular smooth muscle contraction		12	2	2	36.6	9	9	42.051	0	16.294	1248300000	18	0.15333	0.132259	0.313215	P68133;P68032;P63267;P62736	P68133;P68032;P63267;P62736	Actin, alpha skeletal muscle;Actin, alpha cardiac muscle 1;Actin, gamma-enteric smooth muscle;Actin, aortic smooth muscle	ACTA1;ACTC1;ACTG2;ACTA2
26.9995	26.7794	26.6911	26.8497	26.9136	NaN	alcohol metabolic process;biological regulation;chemical homeostasis;cholesterol efflux;cholesterol homeostasis;cholesterol metabolic process;cholesterol transport;establishment of localization;establishment of localization in cell;glycolipid transport;homeostatic process;intracellular cholesterol transport;intracellular lipid transport;intracellular sterol transport;intracellular transport;lipid…	binding;cholesterol binding;enzyme binding;lipid binding;protein binding;steroid binding;sterol binding	cell part;cytoplasmic part;endoplasmic reticulum;extracellular membrane-bounded organelle;extracellular organelle;extracellular region part;extracellular vesicular exosome;intracellular membrane-bounded organelle;intracellular organelle;intracellular part;lysosome;lytic vacuole;membrane-bounded organelle;membrane-bounded vesicle;organelle;vacuole;vesicle	Lysosome		4	4	4	38.4	38.4	38.4	16.57	0	41.392	599670000	18	0.179096	0.0583321	0.264259	P61916	P61916	Epididymal secretory protein E1	NPC2
26.1637	27.4544	27.7106	27.5135	27.1425	27.419	axon guidance;biological regulation;biosynthetic process;cell communication;cell-cell signaling;cellular biosynthetic process;cellular component disassembly;cellular component disassembly at cellular level;cellular component organization;cellular component organization at cellular level;cellular component organization or biogenesis;cellular component organization or biogenesis at cellular level;c…	adenyl nucleotide binding;adenyl ribonucleotide binding;antigen binding;ATP binding;ATPase activity;ATPase activity, coupled;binding;C3HC4-type RING finger domain binding;catalytic activity;enzyme binding;G-protein-coupled receptor binding;heat shock protein binding;hydrolase activity;hydrolase activity, acting on acid anhydrides;hydrolase activity, acting on acid anhydrides, in phosphorus-contai…	adherens junction;anchoring junction;blood microparticle;cell junction;cell part;cell-substrate adherens junction;cell-substrate junction;clathrin coated vesicle membrane;clathrin sculpted gamma-aminobutyric acid transport vesicle membrane;coated vesicle membrane;cytoplasmic membrane-bounded vesicle;cytoplasmic part;cytoplasmic vesicle;cytoplasmic vesicle membrane;cytoplasmic vesicle part;cytosol…	Antigen processing and presentation;Endocytosis;MAPK signaling pathway;Measles;Protein processing in endoplasmic reticulum;Spliceosome;Toxoplasmosis		15	15	13	33	33	27.4	70.897	0	141.16	1058800000	52	0.194236	0.248736	0.420554	P11142;P54652;P17066	P11142	Heat shock cognate 71 kDa protein	HSPA8
27.2181	27.5822	27.6148	27.6178	27.001	NaN	actin filament-based movement;actin filament-based process;actin-mediated cell contraction;actin-myosin filament sliding;cell differentiation;cellular component movement;cellular developmental process;cellular process;developmental process;multicellular organismal process;muscle contraction;muscle filament sliding;muscle system process;osteoblast differentiation;system process	binding;calcium ion binding;cation binding;ion binding;metal ion binding;structural constituent of muscle;structural molecule activity	actin filament bundle;actomyosin;adherens junction;anchoring junction;cell cortex part;cell junction;cell part;cell-substrate adherens junction;cell-substrate junction;contractile fiber part;cortical cytoskeleton;cytoplasmic part;cytoskeletal part;cytoskeleton;cytosol;extracellular membrane-bounded organelle;extracellular organelle;extracellular region part;extracellular vesicular exosome;filamen…	Cardiac muscle contraction;Dilated cardiomyopathy;Hypertrophic cardiomyopathy (HCM)		8	8	4	39.9	39.9	18.5	28.521	0	114.25	866330000	29	0.217641	-0.162291	-0.424335	P67936	P67936	Tropomyosin alpha-4 chain	TPM4
30.5243	29.7187	29.7269	30.3133	30.2182	29.9283	anatomical structure formation involved in morphogenesis;anatomical structure maturation;anatomical structure morphogenesis;angiogenesis;axon guidance;biological regulation;blood vessel maturation;bone trabecula formation;cell differentiation;cell surface receptor linked signaling pathway;cellular component disassembly;cellular component disassembly at cellular level;cellular component organizati…	binding;catalytic activity;cation binding;endopeptidase activity;hydrolase activity;ion binding;metal ion binding;metalloendopeptidase activity;metallopeptidase activity;peptidase activity;peptidase activity, acting on L-amino acid peptides;serine hydrolase activity;serine-type endopeptidase activity;serine-type peptidase activity;transition metal ion binding;zinc ion binding	cell part;contractile fiber part;cytoplasmic part;extracellular matrix;extracellular region;extracellular region part;extracellular space;intracellular membrane-bounded organelle;intracellular organelle;intracellular part;membrane;membrane-bounded organelle;mitochondrion;nucleus;organelle;organelle part;plasma membrane;proteinaceous extracellular matrix;sarcomere	Bladder cancer;GnRH signaling pathway;Leukocyte transendothelial migration;Pathways in cancer		32	32	32	63.2	63.2	63.2	73.881	0	323.31	7212300000	193	0.218362	0.163303	0.417466	P08253	P08253	72 kDa type IV collagenase;PEX	MMP2
26.5361	25.9607	25.996	26.6476	26.3107	26.0855	apoptotic cell clearance;biological regulation;cell redox homeostasis;cellular component organization;cellular component organization or biogenesis;cellular homeostasis;cellular macromolecule metabolic process;cellular membrane organization;cellular metabolic process;cellular process;cellular protein metabolic process;cellular response to stimulus;cellular response to stress;endocytosis;establish…	catalytic activity;intramolecular oxidoreductase activity;intramolecular oxidoreductase activity, interconverting keto- and enol-groups;intramolecular oxidoreductase activity, transposing S-S bonds;isomerase activity;protein disulfide isomerase activity	cell part;cytoplasmic part;endoplasmic reticulum;endoplasmic reticulum lumen;endoplasmic reticulum part;extracellular membrane-bounded organelle;extracellular organelle;extracellular region part;extracellular vesicular exosome;intracellular membrane-bounded organelle;intracellular organelle;intracellular organelle lumen;intracellular organelle part;intracellular part;lysosomal lumen;membrane-boun…	Protein processing in endoplasmic reticulum		12	12	12	38.7	38.7	38.7	47.628	0	118.18	448670000	26	0.301403	0.183653	0.528221	Q8NBS9	Q8NBS9	Thioredoxin domain-containing protein 5	TXNDC5
26.1024	26.1784	26.1687	26.8097	27.6891	25.4753	biological regulation;defense response;immune effector process;immune response;immune system process;inflammatory response;innate immune response;multi-organism process;negative regulation of biological process;negative regulation of reproductive process;negative regulation of viral reproduction;negative regulation of virion penetration into host cell;opsonization;positive regulation of biologica…	1,3-beta-D-glucan binding;binding;carbohydrate binding;complement binding;complement component C1q binding;opsonin binding;pattern binding;polysaccharide binding;protein binding;virion binding	extracellular region;extracellular region part;extracellular space			11	11	11	41.2	41.2	41.2	41.975	0	150.19	736480000	36	0.324051	0.508195	0.683052	P26022	P26022	Pentraxin-related protein PTX3	PTX3
29.1976	28.8853	28.6839	28.6144	29.2299	27.7649	anatomical structure development;biological adhesion;biological regulation;cell adhesion;cellular component organization;cellular component organization at cellular level;cellular component organization or biogenesis;cellular component organization or biogenesis at cellular level;cellular process;developmental process;extracellular matrix organization;extracellular structure organization;regulati…	binding;carbohydrate binding;cell adhesion molecule binding;glycosaminoglycan binding;heparin binding;pattern binding;polysaccharide binding;protein binding	cell part;cytoplasmic part;extracellular matrix;extracellular region part;extracellular space;Golgi apparatus part;intracellular organelle part;intracellular part;organelle part;proteinaceous extracellular matrix;trans-Golgi network			26	26	26	41.1	41.1	41.1	93.313	0	280.57	2619000000	92	0.35686	-0.3859	-0.701361	Q15063;CON__Q2KJC7	Q15063	Periostin	POSTN
25.8779	25.4638	25.4635	NaN	26.0426	25.6128	apoptosis;biological regulation;biosynthetic process;cell cycle;cell cycle process;cell death;cellular biosynthetic process;cellular component organization;cellular component organization at cellular level;cellular component organization or biogenesis;cellular component organization or biogenesis at cellular level;cellular macromolecule metabolic process;cellular metabolic process;cellular nitrog…	binding;enzyme binding;enzyme inhibitor activity;enzyme regulator activity;insulin-like growth factor receptor binding;kinase binding;kinase inhibitor activity;kinase regulator activity;protein binding;protein kinase binding;protein kinase C binding;protein kinase C inhibitor activity;protein kinase inhibitor activity;protein kinase regulator activity;protein serine/threonine kinase inhibitor act…	adherens junction;anchoring junction;cell junction;cell part;cell-substrate adherens junction;cell-substrate junction;cytoplasmic part;cytoplasmic vesicle membrane;cytoplasmic vesicle part;cytosol;extracellular membrane-bounded organelle;extracellular organelle;extracellular region part;extracellular vesicular exosome;focal adhesion;intracellular organelle part;intracellular part;membrane;membran…	Cell cycle;Neurotrophin signaling pathway;Oocyte meiosis		7	4	4	34.8	24.3	24.3	28.302	0	58.588	307670000	16	0.381617	0.225971	0.665264	P61981	P61981	14-3-3 protein gamma;14-3-3 protein gamma, N-terminally processed	YWHAG
NaN	25.938	26.7318	NaN	26.4873	27.5036	biological regulation;cellular process;cellular response to stimulus;negative regulation of biological process;negative regulation of biosynthetic process;negative regulation of cell proliferation;negative regulation of cellular biosynthetic process;negative regulation of cellular macromolecule biosynthetic process;negative regulation of cellular metabolic process;negative regulation of cellular …	binding;calcium ion binding;calcium-dependent protein binding;cation binding;identical protein binding;ion binding;metal ion binding;protein binding;protein dimerization activity;protein homodimerization activity	cell part;cell projection;cytoplasm;extracellular membrane-bounded organelle;extracellular organelle;extracellular region part;extracellular space;extracellular vesicular exosome;intracellular membrane-bounded organelle;intracellular organelle;intracellular organelle part;intracellular part;membrane-bounded organelle;membrane-bounded vesicle;nuclear part;nucleoplasm;nucleus;organelle;organelle pa…			6	6	6	73.3	73.3	73.3	11.74	0	105.67	769190000	19	0.383688	0.660585	0.886925	P31949	P31949	Protein S100-A11;Protein S100-A11, N-terminally processed	S100A11
27.133	26.816	27.2586	27.1338	26.8451	26.7274	anatomical structure morphogenesis;biological regulation;cell morphogenesis;cell morphogenesis involved in differentiation;cellular component morphogenesis;cellular component organization;cellular component organization or biogenesis;cellular developmental process;cellular process;developmental process;epithelial to mesenchymal transition;positive regulation of biological process;positive regulat…	binding;calcium ion binding;cation binding;ion binding;metal ion binding;protein binding;RAGE receptor binding;receptor binding	cell part;cell projection;cytoplasmic part;extracellular membrane-bounded organelle;extracellular organelle;extracellular region part;extracellular space;extracellular vesicular exosome;intracellular membrane-bounded organelle;intracellular organelle;intracellular part;membrane-bounded organelle;membrane-bounded vesicle;neuron projection;nucleus;organelle;perinuclear region of cytoplasm;vesicle			4	4	4	27.7	27.7	27.7	11.728	0	24.738	870140000	15	0.395279	-0.167139	-0.59982	P26447	P26447	Protein S100-A4	S100A4
26.9663	26.8361	26.8261	27.097	NaN	26.886		adenyl nucleotide binding;adenyl ribonucleotide binding;ATP binding;binding;endopeptidase inhibitor activity;endopeptidase regulator activity;enzyme binding;enzyme inhibitor activity;enzyme regulator activity;kinase binding;lipid binding;nucleotide binding;peptidase inhibitor activity;peptidase regulator activity;phosphatidylethanolamine binding;phospholipid binding;protein binding;protein kinase…	cell part;cytoplasm;extracellular membrane-bounded organelle;extracellular organelle;extracellular region part;extracellular vesicular exosome;intracellular membrane-bounded organelle;intracellular organelle;intracellular part;membrane-bounded organelle;membrane-bounded vesicle;nucleus;organelle;vesicle			8	8	8	65.8	65.8	65.8	21.057	0	139.98	770110000	22	0.489853	0.115318	0.582751	P30086	P30086	Phosphatidylethanolamine-binding protein 1;Hippocampal cholinergic neurostimulating peptide	PEBP1
26.3045	27.615	27.2281	26.0327	26.8476	26.7041	anatomical structure development;apoptosis;biological regulation;cardiac cell development;cardiac muscle cell development;cell cycle;cell cycle process;cell death;cell development;cellular component disassembly;cellular component disassembly at cellular level;cellular component disassembly involved in apoptosis;cellular component organization;cellular component organization at cellular level;cell…	structural molecule activity	cell part;cytoplasm;cytoplasmic part;cytoskeletal part;cytosol;envelope;intermediate filament;intracellular membrane-bounded organelle;intracellular organelle;intracellular organelle part;intracellular part;lamin filament;macromolecular complex;membrane;membrane-bounded organelle;nuclear body;nuclear envelope;nuclear lamina;nuclear membrane;nuclear part;nuclear speck;nucleoplasm;nucleoplasm part;…	Arrhythmogenic right ventricular cardiomyopathy (ARVC);Dilated cardiomyopathy;Hypertrophic cardiomyopathy (HCM)		19	19	19	33.6	33.6	33.6	74.139	0	154.56	653160000	45	0.490527	-0.521063	-0.925821	P02545	P02545	Prelamin-A/C;Lamin-A/C	LMNA
27.0093	26.7641	26.9482	NaN	26.8899	27.533	anatomical structure development;anatomical structure homeostasis;biological regulation;biosynthetic process;catabolic process;cell killing;cell proliferation;cellular biosynthetic process;cellular catabolic process;cellular macromolecule metabolic process;cellular metabolic process;cellular nitrogen compound metabolic process;cellular process;cellular response to chemical stimulus;cellular respo…	antioxidant activity;binding;catalytic activity;cation binding;heme binding;ion binding;iron ion binding;metal ion binding;oxidoreductase activity;oxidoreductase activity, acting on paired donors, with incorporation or reduction of molecular oxygen;oxidoreductase activity, acting on peroxide as acceptor;peroxidase activity;peroxiredoxin activity;tetrapyrrole binding;thioredoxin peroxidase activit…	cell part;chromatin;chromosomal part;cytoplasm;cytoplasmic membrane-bounded vesicle;cytoplasmic part;cytoplasmic vesicle;cytosol;euchromatin;extracellular membrane-bounded organelle;extracellular organelle;extracellular region part;extracellular space;extracellular vesicular exosome;intracellular membrane-bounded organelle;intracellular non-membrane-bounded organelle;intracellular organelle;intra…	Peroxisome		10	10	7	49.7	49.7	38.2	22.11	0	84.068	736670000	23	0.490772	0.304303	0.850327	Q06830	Q06830	Peroxiredoxin-1	PRDX1
29.1632	29.1389	29.263	29.2488	29.0472	28.55	biological regulation;cellular macromolecule metabolic process;cellular metabolic process;cellular process;cellular protein metabolic process;cellular response to stimulus;macromolecule metabolic process;metabolic process;negative regulation of biological process;negative regulation of cell proliferation;negative regulation of cellular process;primary metabolic process;protein metabolic process;r…	binding;growth factor binding;insulin-like growth factor binding;insulin-like growth factor I binding;insulin-like growth factor II binding;protein binding	cell part;cytoplasmic part;extracellular membrane-bounded organelle;extracellular organelle;extracellular region;extracellular region part;extracellular space;extracellular vesicular exosome;Golgi apparatus;intracellular membrane-bounded organelle;intracellular organelle;intracellular part;membrane-bounded organelle;membrane-bounded vesicle;organelle;vesicle			8	8	8	36.2	36.2	36.2	25.322	0	278.03	3305800000	45	0.495504	-0.239752	-0.770641	P24592	P24592	Insulin-like growth factor-binding protein 6	IGFBP6
27.9724	28.4865	28.2974	29.158	28.8122	28.0668	actin cytoskeleton organization;actin filament organization;actin filament-based process;alcohol biosynthetic process;alcohol catabolic process;alcohol metabolic process;anatomical structure homeostasis;ATP biosynthetic process;ATP metabolic process;biological regulation;biosynthetic process;blood coagulation;carbohydrate biosynthetic process;carbohydrate catabolic process;carbohydrate metabolic …	actin binding;aldehyde-lyase activity;binding;carbohydrate binding;carbon-carbon lyase activity;catalytic activity;cytoskeletal protein binding;fructose binding;fructose-bisphosphate aldolase activity;identical protein binding;lyase activity;monosaccharide binding;protein binding;sugar binding;tubulin binding	actin cytoskeleton;cell part;contractile fiber part;cytoplasmic membrane-bounded vesicle lumen;cytoplasmic part;cytoplasmic vesicle part;cytoskeleton;cytosol;extracellular membrane-bounded organelle;extracellular organelle;extracellular region;extracellular region part;extracellular space;extracellular vesicular exosome;I band;intracellular membrane-bounded organelle;intracellular non-membrane-bo…	Carbon fixation in photosynthetic organisms;Fructose and mannose metabolism;Glycolysis / Gluconeogenesis;Pentose phosphate pathway		15	15	15	66.8	66.8	66.8	39.42	0	154.45	2485700000	46	0.529019	0.426877	0.937674	P04075	P04075	Fructose-bisphosphate aldolase A	ALDOA
24.868	25.1037	25.5948	25.7047	25.6195	25.2247	biological regulation;cell cycle;cell cycle checkpoint;cellular component assembly;cellular component assembly at cellular level;cellular component disassembly;cellular component disassembly at cellular level;cellular component organization;cellular component organization at cellular level;cellular component organization or biogenesis;cellular component organization or biogenesis at cellular leve…	binding;damaged DNA binding;DNA binding;enzyme binding;histone binding;nucleic acid binding;protein binding	cell part;chromatin;chromosomal part;chromosome;condensed chromosome;condensed nuclear chromosome;extracellular membrane-bounded organelle;extracellular organelle;extracellular region part;extracellular vesicular exosome;germ cell nucleus;intracellular membrane-bounded organelle;intracellular non-membrane-bounded organelle;intracellular organelle;intracellular organelle part;intracellular part;ma…	Systemic lupus erythematosus		3	3	3	32.8	32.8	32.8	13.936	0	22.999	281200000	15	0.558138	0.327481	0.909207	Q99878;Q96KK5;Q9BTM1;Q16777;Q93077;Q7L7L0;Q6FI13;P20671;P0C0S8;P04908;Q96QV6;P16104;Q71UI9;P0C0S5;Q8IUE6	Q99878;Q96KK5;Q9BTM1;Q16777;Q93077;Q7L7L0;Q6FI13;P20671;P0C0S8;P04908;Q96QV6;P16104	Histone H2A type 1-J;Histone H2A type 1-H;Histone H2A.J;Histone H2A type 2-C;Histone H2A type 1-C;Histone H2A type 3;Histone H2A type 2-A;Histone H2A type 1-D;Histone H2A type 1;Histone H2A type 1-B/E;Histone H2A type 1-A;Histone H2AX	HIST1H2AJ;HIST1H2AH;H2AFJ;HIST2H2AC;HIST1H2AC;HIST3H2A;HIST2H2AA3;HIST1H2AD;HIST1H2AG;HIST1H2AB;HIST1H2AA;H2AFX
27.3935	26.8923	27.3928	27.242	26.8297	25.5943	anatomical structure development;biological adhesion;biological regulation;cell adhesion;cell development;cell migration;cell motility;cell-cell adhesion;cellular component movement;cellular developmental process;cellular process;developmental process;endothelial cell development;epithelial cell development;establishment of endothelial barrier;immune system process;leukocyte cell-cell adhesion;le…	binding;cell adhesion molecule binding;double-stranded RNA binding;enzyme binding;kinase binding;nucleic acid binding;protein binding;protein kinase binding;receptor binding;RNA binding;structural constituent of cytoskeleton;structural molecule activity	adherens junction;anchoring junction;apical part of cell;apical plasma membrane;basolateral plasma membrane;blood microparticle;cell junction;cell part;cell periphery;cell projection;cell projection membrane;cell projection part;cell-substrate adherens junction;cell-substrate junction;cytoplasm;cytoskeleton;extracellular membrane-bounded organelle;extracellular organelle;extracellular region part…	Leukocyte transendothelial migration;Measles;Regulation of actin cytoskeleton		15	15	13	31.5	31.5	28.1	67.819	0	114.52	669280000	39	0.571186	-0.67087	-1.07784	P26038;P35241	P26038	Moesin	MSN
25.5939	25.6721	25.6842	26.1264	25.5068	26.1806	anatomical structure development;cell development;cell junction assembly;cell junction organization;cellular component assembly;cellular component assembly at cellular level;cellular component organization;cellular component organization at cellular level;cellular component organization or biogenesis;cellular component organization or biogenesis at cellular level;cellular developmental process;ce…	ankyrin binding;binding;cytoskeletal protein binding;protein binding	adherens junction;anchoring junction;cell junction;cell part;cell-substrate adherens junction;cell-substrate junction;contractile fiber part;costamere;cytoplasm;cytoplasmic part;cytoskeleton;cytosol;focal adhesion;intracellular non-membrane-bounded organelle;intracellular organelle;intracellular part;membrane;non-membrane-bounded organelle;organelle;organelle part;plasma membrane;sarcolemma;sarco…	Focal adhesion;MAPK signaling pathway		19	17	17	12	10.8	10.8	291.02	0	128.27	387880000	35	0.589926	0.287874	0.905364	Q14315	Q14315	Filamin-C	FLNC
27.0032	27.7852	27.909	28.2038	27.7412	28	anatomical structure formation involved in morphogenesis;angiogenesis;biological regulation;body fluid secretion;cellular component assembly;cellular component assembly at cellular level;cellular component organization;cellular component organization at cellular level;cellular component organization or biogenesis;cellular component organization or biogenesis at cellular level;cellular membrane or…	binding;calcium ion binding;calcium-dependent phospholipid binding;calcium-dependent protein binding;cation binding;enzyme inhibitor activity;enzyme regulator activity;ion binding;lipase inhibitor activity;lipid binding;metal ion binding;phosphatidylinositol binding;phosphatidylinositol-4,5-bisphosphate binding;phospholipase A2 inhibitor activity;phospholipase inhibitor activity;phospholipid bind…	basement membrane;basolateral plasma membrane;cell cortex;cell part;cell projection;cell surface;cytoplasmic membrane-bounded vesicle;cytoplasmic part;cytoplasmic vesicle;early endosome;endosomal part;endosome;endosome membrane;extracellular matrix part;extracellular membrane-bounded organelle;extracellular organelle;extracellular region part;extracellular space;extracellular vesicular exosome;ex…			8	8	8	38.6	38.6	38.6	38.604	0	90.39	1469200000	31	0.592797	0.415878	1.00562	P07355;A6NMY6	P07355;A6NMY6	Annexin A2;Putative annexin A2-like protein	ANXA2;ANXA2P2
27.9854	27.4049	27.225	27.863	28.4748	27.7144	activation of immune response;activation of innate immune response;adaptive immune response;antigen processing and presentation;antigen processing and presentation of exogenous antigen;antigen processing and presentation of exogenous peptide antigen;antigen processing and presentation of exogenous peptide antigen via MHC class II;antigen processing and presentation of peptide antigen;antigen proc…	binding;catalytic activity;collagen binding;cysteine-type endopeptidase activity;cysteine-type peptidase activity;endopeptidase activity;fibronectin binding;glycoprotein binding;histone binding;hydrolase activity;peptidase activity;peptidase activity, acting on L-amino acid peptides;protein binding;proteoglycan binding	cell part;cytoplasmic part;extracellular membrane-bounded organelle;extracellular organelle;extracellular region;extracellular region part;extracellular space;extracellular vesicular exosome;intracellular membrane-bounded organelle;intracellular organelle;intracellular organelle lumen;intracellular organelle part;intracellular part;lysosomal lumen;lysosome;lytic vacuole;membrane-bounded organelle…	Antigen processing and presentation;Lysosome;Phagosome;Rheumatoid arthritis		6	6	6	29.1	29.1	29.1	37.564	0	57.82	1671600000	24	0.66428	0.478931	1.12219	P07711	P07711	Cathepsin L1;Cathepsin L1 heavy chain;Cathepsin L1 light chain	CTSL
27.1585	27.7323	NaN	27.2325	26.9468	26.976	actin cytoskeleton organization;actin filament capping;actin filament organization;actin filament polymerization;actin filament severing;actin filament-based process;actin nucleation;actin polymerization or depolymerization;aging;anatomical structure development;anatomical structure morphogenesis;apoptosis;barbed-end actin filament capping;biological regulation;cell death;cell development;cell pa…	actin binding;binding;calcium ion binding;cation binding;cytoskeletal protein binding;ion binding;metal ion binding;myosin binding;myosin II binding;protein binding;protein domain specific binding	actin cap;actin cytoskeleton;adherens junction;anchoring junction;blood microparticle;cell cortex part;cell junction;cell part;cell projection;cell-substrate adherens junction;cell-substrate junction;cortical actin cytoskeleton;cortical cytoskeleton;cytoplasm;cytoplasmic part;cytoskeletal part;cytoskeleton;cytosol;extracellular membrane-bounded organelle;extracellular organelle;extracellular regi…	Fc gamma R-mediated phagocytosis;Regulation of actin cytoskeleton		12	12	12	26.7	26.7	26.7	85.696	0	168.51	948310000	34	0.688449	-0.393636	-1.14473	P06396;CON__Q3SX14	P06396	Gelsolin	GSN
29.4342	29.3209	29.5213	29.4977	28.9905	28.76	anatomical structure development;biological adhesion;biological regulation;cell adhesion;cellular process;cellular response to chemical stimulus;cellular response to endogenous stimulus;cellular response to hormone stimulus;cellular response to organic substance;cellular response to stimulus;developmental process;embryo implantation;inner ear development;negative regulation of biological process;…		extracellular membrane-bounded organelle;extracellular organelle;extracellular region;extracellular region part;extracellular space;extracellular vesicular exosome;membrane-bounded organelle;membrane-bounded vesicle;organelle;vesicle			11	11	11	55.7	55.7	55.7	29.13	0	136.95	4083500000	51	0.692302	-0.342773	-1.05314	Q16270	Q16270	Insulin-like growth factor-binding protein 7	IGFBP7
26.284	26.0506	25.9002	NaN	26.4656	26.2425	biological regulation;cellular component organization;cellular component organization at cellular level;cellular component organization or biogenesis;cellular component organization or biogenesis at cellular level;cellular process;extracellular matrix organization;extracellular structure organization;positive regulation of biological process;positive regulation of cell adhesion;positive regulatio…	binding;calcium ion binding;cation binding;extracellular matrix binding;extracellular matrix structural constituent;ion binding;metal ion binding;structural molecule activity	extracellular matrix;extracellular membrane-bounded organelle;extracellular organelle;extracellular region;extracellular region part;extracellular vesicular exosome;membrane-bounded organelle;membrane-bounded vesicle;organelle;proteinaceous extracellular matrix;vesicle			11	11	11	13.1	13.1	13.1	126.57	0	110.2	355580000	23	0.707712	0.275808	1.03528	P98095	P98095	Fibulin-2	FBLN2
NaN	24.8275	24.645	24.8388	24.994	25.2496	anatomical structure development;anatomical structure formation involved in morphogenesis;anatomical structure morphogenesis;angiogenesis;apoptosis;apoptosis involved in heart morphogenesis;apoptosis involved in morphogenesis;atrial septum morphogenesis;atrioventricular valve morphogenesis;biological adhesion;biological regulation;blood vessel development;cardiac septum development;cardiac septum…	binding;carbohydrate binding;extracellular matrix binding;glycosaminoglycan binding;heparin binding;integrin binding;pattern binding;polysaccharide binding;protein binding;protein complex binding;receptor binding	extracellular matrix;extracellular region part;proteinaceous extracellular matrix			4	4	4	19.7	19.7	19.7	42.026	0	37.822	224680000	14	0.737035	0.291204	1.08281	O00622	O00622	Protein CYR61	CYR61
25.7944	26.1813	26.837	28.6748	26.9704	26.6824	cell cycle;cell cycle process;cell division;cellular component assembly;cellular component assembly at cellular level;cellular component organization;cellular component organization at cellular level;cellular component organization or biogenesis;cellular component organization or biogenesis at cellular level;cellular macromolecular complex assembly;cellular macromolecular complex subunit organiza…	binding;catalytic activity;double-stranded RNA binding;enzyme binding;GTP binding;GTPase activity;guanyl nucleotide binding;guanyl ribonucleotide binding;hydrolase activity;hydrolase activity, acting on acid anhydrides;hydrolase activity, acting on acid anhydrides, in phosphorus-containing anhydrides;nucleic acid binding;nucleoside-triphosphatase activity;nucleotide binding;protein binding;purine…	cell part;cytoplasm;cytoplasmic microtubule;cytoplasmic part;cytoskeletal part;cytosol;endosome;extracellular membrane-bounded organelle;extracellular organelle;extracellular region part;extracellular vesicular exosome;intracellular membrane-bounded organelle;intracellular organelle;intracellular organelle part;intracellular part;macromolecular complex;membrane-bounded organelle;membrane-bounded …	Gap junction;Pathogenic Escherichia coli infection;Phagosome		12	12	5	37.5	37.5	13.1	50.151	0	165.3	1012800000	47	0.7805	1.17164	1.47902	P68363;Q71U36;Q9BQE3;P0DPH8;P0DPH7;Q6PEY2;Q9NY65;A6NHL2	P68363;Q71U36;Q9BQE3;P0DPH8;P0DPH7;Q6PEY2	Tubulin alpha-1B chain;Tubulin alpha-1A chain;Tubulin alpha-1C chain;Tubulin alpha-3E chain	TUBA1B;TUBA1A;TUBA1C;TUBA3E
27.3492	27.0804	26.9224	NaN	26.2849	26.8723	biological regulation;developmental process;macromolecule metabolic process;metabolic process;multicellular organismal development;multicellular organismal process;positive regulation of catalytic activity;positive regulation of hydrolase activity;positive regulation of molecular function;positive regulation of peptidase activity;primary metabolic process;protein metabolic process;proteolysis;reg…	binding;carbohydrate binding;collagen binding;enzyme activator activity;enzyme regulator activity;glycosaminoglycan binding;heparin binding;pattern binding;peptidase activator activity;peptidase regulator activity;polysaccharide binding;protein binding	extracellular membrane-bounded organelle;extracellular organelle;extracellular region part;extracellular space;extracellular vesicular exosome;membrane-bounded organelle;membrane-bounded vesicle;organelle;vesicle			10	10	10	38.8	38.8	38.8	47.972	0	73.124	559500000	28	0.848889	-0.538693	-1.44955	Q15113	Q15113	Procollagen C-endopeptidase enhancer 1	PCOLCE
30.043	30.0128	30.1751	29.9521	29.6643	29.972	amine metabolic process;aminoglycan biosynthetic process;aminoglycan catabolic process;aminoglycan metabolic process;anatomical structure development;biological regulation;biosynthetic process;carbohydrate biosynthetic process;carbohydrate catabolic process;carbohydrate metabolic process;cartilage development;catabolic process;cellular biosynthetic process;cellular catabolic process;cellular comp…	binding;collagen binding;extracellular matrix structural constituent;protein binding;structural molecule activity	cell part;collagen;cytoplasmic part;extracellular matrix;extracellular matrix part;extracellular membrane-bounded organelle;extracellular organelle;extracellular region;extracellular region part;extracellular space;extracellular vesicular exosome;fibrillar collagen;Golgi apparatus part;Golgi lumen;intracellular organelle lumen;intracellular organelle part;intracellular part;lysosomal lumen;membra…			15	15	12	40.2	40.2	29.3	38.429	0	323.31	5711900000	79	0.898045	-0.214132	-1.01386	P51884	P51884	Lumican	LUM
28.1168	26.7533	25.8611	26.0539	25.4709	24.8926	activation of immune response;biological regulation;complement activation;complement activation, classical pathway;defense response;humoral immune response;immune effector process;immune response;immune system process;innate immune response;macromolecule metabolic process;metabolic process;positive regulation of biological process;positive regulation of immune response;positive regulation of immu…	binding;calcium ion binding;catalytic activity;cation binding;endopeptidase activity;hydrolase activity;ion binding;metal ion binding;peptidase activity;peptidase activity, acting on L-amino acid peptides;serine hydrolase activity;serine-type endopeptidase activity;serine-type peptidase activity	blood microparticle;extracellular membrane-bounded organelle;extracellular organelle;extracellular region;extracellular region part;extracellular vesicular exosome;membrane-bounded organelle;membrane-bounded vesicle;organelle;vesicle	Complement and coagulation cascades;Phagosome;Staphylococcus aureus infection;Systemic lupus erythematosus		17	17	17	30.6	30.6	30.6	80.118	0	136.2	569850000	44	0.911343	-1.43797	-1.71885	P00736	P00736	Complement C1r subcomponent;Complement C1r subcomponent heavy chain;Complement C1r subcomponent light chain	C1R
27.7048	27.5032	26.8967	26.6659	25.6223	NaN	biological adhesion;biological regulation;cell adhesion;cellular process;negative regulation of angiogenesis;negative regulation of biological process;negative regulation of developmental process;positive regulation of biological process;positive regulation of cellular component biogenesis;positive regulation of cellular component organization;positive regulation of cellular process;positive regu…	binding;calcium ion binding;carbohydrate binding;cation binding;glycosaminoglycan binding;heparin binding;ion binding;metal ion binding;pattern binding;polysaccharide binding	basement membrane;cell part;cytoplasmic membrane-bounded vesicle;cytoplasmic part;cytoplasmic vesicle;extracellular matrix part;extracellular region;extracellular region part;intracellular membrane-bounded organelle;intracellular organelle;intracellular part;membrane-bounded organelle;membrane-bounded vesicle;organelle;platelet alpha granule;stored secretory granule;vesicle	ECM-receptor interaction;Focal adhesion;Malaria;Phagosome;TGF-beta signaling pathway		20	18	18	23.1	21.3	21.3	129.99	0	170.69	604920000	38	1.03789	-1.22414	-2.04173	P35442	P35442	Thrombospondin-2	THBS2
30.9683	30.1857	30.203	30.9738	31.1004	31.0687	aging;biological regulation;blood coagulation;cell activation;cellular component disassembly;cellular component disassembly at cellular level;cellular component organization;cellular component organization at cellular level;cellular component organization or biogenesis;cellular component organization or biogenesis at cellular level;cellular process;coagulation;developmental process;establishment …	binding;cation binding;cytokine activity;endopeptidase inhibitor activity;endopeptidase regulator activity;enzyme binding;enzyme inhibitor activity;enzyme regulator activity;ion binding;metal ion binding;metalloendopeptidase inhibitor activity;metalloenzyme inhibitor activity;metalloenzyme regulator activity;peptidase inhibitor activity;peptidase regulator activity;protease binding;protein bindin…	basement membrane;cell part;cytoplasmic membrane-bounded vesicle lumen;cytoplasmic part;cytoplasmic vesicle part;extracellular matrix;extracellular matrix part;extracellular membrane-bounded organelle;extracellular organelle;extracellular region;extracellular region part;extracellular space;extracellular vesicular exosome;intracellular organelle part;intracellular part;membrane-bounded organelle;…			10	10	10	53.6	53.6	53.6	23.171	0	323.31	12498000000	77	1.0728	0.595285	1.64981	P01033	P01033	Metalloproteinase inhibitor 1	TIMP1
29.3117	29.0028	29.2523	29.6113	29.8155	29.3734	anatomical structure formation involved in morphogenesis;angiogenesis;biological adhesion;biological regulation;cell adhesion;cell differentiation;cell proliferation;cellular component organization;cellular component organization at cellular level;cellular component organization or biogenesis;cellular component organization or biogenesis at cellular level;cellular developmental process;cellular p…	binding;collagen binding;extracellular matrix binding;integrin binding;protein binding;protein complex binding;receptor binding	basement membrane;cell part;cytoplasmic part;extracellular matrix;extracellular matrix part;extracellular membrane-bounded organelle;extracellular organelle;extracellular region;extracellular region part;extracellular space;extracellular vesicular exosome;Golgi apparatus part;intracellular organelle part;intracellular part;membrane;membrane-bounded organelle;membrane-bounded vesicle;organelle;org…			17	17	17	37.9	37.9	37.9	74.68	0	253.18	4735300000	65	1.21532	0.411174	1.58773	Q15582	Q15582	Transforming growth factor-beta-induced protein ig-h3	TGFBI
32.5784	32.3152	32.2983	33.1536	32.8741	32.6081	anatomical structure development;biological regulation;blood coagulation;bone development;cell activation;cellular component organization;cellular component organization at cellular level;cellular component organization or biogenesis;cellular component organization or biogenesis at cellular level;cellular membrane organization;cellular process;cellular response to chemical stimulus;cellular respo…	binding;calcium ion binding;cation binding;collagen binding;extracellular matrix binding;ion binding;metal ion binding;protein binding	basement membrane;cell part;cell surface;cytoplasm;cytoplasmic membrane-bounded vesicle;cytoplasmic membrane-bounded vesicle lumen;cytoplasmic part;cytoplasmic vesicle;cytoplasmic vesicle membrane;cytoplasmic vesicle part;endocytic vesicle lumen;extracellular matrix part;extracellular region;extracellular region part;extracellular space;intracellular membrane-bounded organelle;intracellular organ…			17	17	17	51.2	51.2	51.2	34.632	0	323.31	46134000000	237	1.24367	0.481307	1.70849	P09486	P09486	SPARC	SPARC
28.6407	28.5232	28.8665	29.2275	29.8756	29.063	anatomical structure development;anatomical structure morphogenesis;behavior;biological regulation;blood coagulation;cellular component organization;cellular component organization at cellular level;cellular component organization or biogenesis;cellular component organization or biogenesis at cellular level;cellular process;cerebellar granular layer morphogenesis;coagulation;detection of abiotic …	binding;carbohydrate binding;endopeptidase inhibitor activity;endopeptidase regulator activity;enzyme inhibitor activity;enzyme regulator activity;glycosaminoglycan binding;heparin binding;pattern binding;peptidase inhibitor activity;peptidase regulator activity;polysaccharide binding;protein binding;receptor binding;serine-type endopeptidase inhibitor activity	cell part;cytoplasmic membrane-bounded vesicle;cytoplasmic part;cytoplasmic vesicle;cytosol;extracellular matrix;extracellular region;extracellular region part;extracellular space;extrinsic to external side of plasma membrane;extrinsic to membrane;extrinsic to plasma membrane;intracellular membrane-bounded organelle;intracellular organelle;intracellular part;membrane part;membrane-bounded organel…			15	15	15	48.2	48.2	48.2	44.002	0	122.82	3635100000	78	1.24836	0.711906	1.93594	P07093	P07093	Glia-derived nexin	SERPINE2
28.772	29.1294	28.1493	27.8161	27.5605	27.17		binding;calcium ion binding;cation binding;DNA binding;ion binding;metal ion binding;nucleic acid binding	cell part;cytoplasmic part;cytoskeleton;endoplasmic reticulum-Golgi intermediate compartment;extracellular membrane-bounded organelle;extracellular organelle;extracellular region part;extracellular space;extracellular vesicular exosome;Golgi apparatus;intracellular membrane-bounded organelle;intracellular non-membrane-bounded organelle;intracellular organelle;intracellular part;membrane;membrane-…		+	21	21	21	46.4	46.4	46.4	53.879	0	210.04	1787200000	64	1.56842	-1.16805	-2.63978	Q02818	Q02818	Nucleobindin-1	NUCB1
29.155	28.7414	28.507	27.7844	NaN	27.4257	biological regulation;negative regulation of biological process;negative regulation of cardiac muscle hypertrophy;negative regulation of cardiac muscle tissue growth;negative regulation of cell differentiation;negative regulation of cell growth;negative regulation of cell growth involved in cardiac muscle cell development;negative regulation of cellular process;negative regulation of developmenta…	enzyme inhibitor activity;enzyme regulator activity;peptidase inhibitor activity;peptidase regulator activity	cell part;extracellular membrane-bounded organelle;extracellular organelle;extracellular region part;extracellular space;extracellular vesicular exosome;integral to membrane;intrinsic to membrane;membrane part;membrane-bounded organelle;membrane-bounded vesicle;organelle;vesicle		+	12	12	12	24.4	24.4	24.4	49.471	0	90.175	1591600000	37	1.63333	-1.19607	-3.15828	Q6UXB8	Q6UXB8	Peptidase inhibitor 16	PI16
29.3385	28.8969	29.0118	28.3402	28.4635	27.8007	anatomical structure development;anatomical structure formation involved in morphogenesis;angiogenesis;biological regulation;biomineral tissue development;cellular process;cellular response to stimulus;defense response;developmental process;inflammatory response;multicellular organismal process;negative regulation of biological process;negative regulation of biomineral tissue development;negative…	binding;enzyme binding;extracellular matrix binding;laminin binding;molecular transducer activity;protease binding;protein binding;protein C-terminus binding;signal transducer activity	extracellular matrix;extracellular membrane-bounded organelle;extracellular organelle;extracellular region part;extracellular space;extracellular vesicular exosome;membrane-bounded organelle;membrane-bounded vesicle;organelle;proteinaceous extracellular matrix;vesicle		+	25	25	25	59.1	59.1	59.1	60.673	0	229.93	2572300000	83	1.65417	-0.880917	-2.57035	Q16610	Q16610	Extracellular matrix protein 1	ECM1
26.4676	26.678	NaN	36.4204	32.1014	36.6936	anatomical structure development;biological regulation;cell development;cellular component organization;cellular component organization at cellular level;cellular component organization or biogenesis;cellular component organization or biogenesis at cellular level;cellular developmental process;cellular process;chondrocyte development;collagen fibril organization;developmental process;establishmen…		cell part;cytoplasmic part;endoplasmic reticulum membrane;endoplasmic reticulum part;integral to membrane;intracellular membrane-bounded organelle;intracellular organelle;intracellular organelle part;intracellular part;intrinsic to membrane;membrane;membrane part;membrane-bounded organelle;organelle;organelle membrane;organelle part		+	10	10	10	2	2	2	213.7	0	323.31	320600000000	668	1.66826	8.49901	4.20394	Q5JRA6	Q5JRA6	Melanoma inhibitory activity protein 3	MIA3
28.0044	27.1962	25.8828	24.9189	24.6564	24.5763	axon guidance;biological adhesion;cell adhesion;cellular component assembly;cellular component disassembly;cellular component disassembly at cellular level;cellular component organization;cellular component organization at cellular level;cellular component organization or biogenesis;cellular component organization or biogenesis at cellular level;cellular process;chemotaxis;collagen catabolic proc…		cell part;collagen;cytoplasmic part;endoplasmic reticulum lumen;endoplasmic reticulum part;extracellular matrix;extracellular matrix part;extracellular membrane-bounded organelle;extracellular organelle;extracellular region;extracellular region part;extracellular space;extracellular vesicular exosome;intracellular organelle lumen;intracellular organelle part;intracellular part;macromolecular comp…	ECM-receptor interaction;Focal adhesion;Protein digestion and absorption	+	13	13	13	21.1	21.1	21.1	108.58	0	125.39	511860000	34	1.67596	-2.31061	-3.17907	P12110	P12110	Collagen alpha-2(VI) chain	COL6A2
NaN	23.4783	23.6629	25.4015	24.9241	24.5929	alcohol biosynthetic process;alcohol metabolic process;biosynthetic process;carbohydrate biosynthetic process;carbohydrate metabolic process;cell differentiation;cellular biosynthetic process;cellular carbohydrate biosynthetic process;cellular carbohydrate metabolic process;cellular developmental process;cellular metabolic process;cellular process;developmental process;epithelial cell differentia…	adenyl nucleotide binding;adenyl ribonucleotide binding;ATP binding;binding;catalytic activity;kinase activity;nucleotide binding;phosphoglycerate kinase activity;phosphotransferase activity, carboxyl group as acceptor;purine nucleotide binding;purine ribonucleoside triphosphate binding;purine ribonucleotide binding;ribonucleotide binding;transferase activity;transferase activity, transferring ph…	cell part;cytoplasmic part;cytosol;extracellular membrane-bounded organelle;extracellular organelle;extracellular region part;extracellular vesicular exosome;intracellular part;membrane;membrane part;membrane raft;membrane-bounded organelle;membrane-bounded vesicle;organelle;vesicle	Carbon fixation in photosynthetic organisms;Glycolysis / Gluconeogenesis	+	3	3	3	12.5	12.5	12.5	44.614	0	28.526	157940000	14	1.69194	1.40227	3.41447	P00558	P00558	Phosphoglycerate kinase 1	PGK1
24.9354	24.8574	25.4996	26.3128	25.8583	25.908	biological regulation;cell cycle;cell cycle process;cell killing;cellular component assembly;cellular component assembly at cellular level;cellular component movement;cellular component organization;cellular component organization at cellular level;cellular component organization or biogenesis;cellular component organization or biogenesis at cellular level;cellular macromolecular complex assembly…	binding;catalytic activity;double-stranded RNA binding;GTP binding;GTPase activity;guanyl nucleotide binding;guanyl ribonucleotide binding;hydrolase activity;hydrolase activity, acting on acid anhydrides;hydrolase activity, acting on acid anhydrides, in phosphorus-containing anhydrides;MHC class I protein binding;MHC protein binding;nucleic acid binding;nucleoside-triphosphatase activity;nucleoti…	axon part;cell body;cell part;cell projection;cell projection part;cilium;cytoplasmic part;cytoskeletal part;cytoskeleton;cytosol;extracellular membrane-bounded organelle;extracellular organelle;extracellular region part;extracellular vesicular exosome;internode region of axon;intracellular membrane-bounded organelle;intracellular non-membrane-bounded organelle;intracellular organelle;intracellul…	Gap junction;Pathogenic Escherichia coli infection;Phagosome	+	11	11	1	34.6	34.6	6.1	49.83	0	145.91	391170000	34	1.69676	0.928923	2.667	P68371;P04350;Q9BUF5;A6NNZ2	P68371;P04350	Tubulin beta-4B chain;Tubulin beta-4A chain	TUBB4B;TUBB4A
26.7352	26.2815	27.3061	28.1368	27.971	27.7618	biological regulation;biosynthetic process;cellular biosynthetic process;cellular macromolecule biosynthetic process;cellular macromolecule metabolic process;cellular metabolic process;cellular nitrogen compound metabolic process;cellular process;cellular protein metabolic process;cellular response to chemical stimulus;cellular response to endogenous stimulus;cellular response to epidermal growth…	binding;catalytic activity;enzyme binding;GTP binding;GTPase activity;guanyl nucleotide binding;guanyl ribonucleotide binding;hydrolase activity;hydrolase activity, acting on acid anhydrides;hydrolase activity, acting on acid anhydrides, in phosphorus-containing anhydrides;kinase binding;nucleic acid binding;nucleoside-triphosphatase activity;nucleotide binding;protein binding;protein kinase bind…	cell cortex part;cell part;cell projection membrane;cell projection part;cortical actin cytoskeleton;cortical cytoskeleton;cytoplasm;cytoplasmic part;cytoskeletal part;cytoskeleton;cytosol;eukaryotic translation elongation factor 1 complex;extracellular membrane-bounded organelle;extracellular organelle;extracellular region part;extracellular space;extracellular vesicular exosome;intracellular me…	RNA transport	+	13	13	13	44.6	44.6	44.6	50.14	0	166.07	1557300000	40	1.69843	1.18231	2.84441	P68104;Q5VTE0;Q05639	P68104;Q5VTE0	Elongation factor 1-alpha 1;Putative elongation factor 1-alpha-like 3	EEF1A1;EEF1A1P5
30.0647	29.8508	30.1813	31.2072	30.882	30.5149	biological regulation;blood coagulation;cell migration;cell motility;cellular component disassembly;cellular component disassembly at cellular level;cellular component movement;cellular component organization;cellular component organization at cellular level;cellular component organization or biogenesis;cellular component organization or biogenesis at cellular level;cellular macromolecule metabol…	binding;calcium ion binding;catalytic activity;cation binding;endopeptidase activity;hydrolase activity;ion binding;metal ion binding;metalloendopeptidase activity;metallopeptidase activity;peptidase activity;peptidase activity, acting on L-amino acid peptides;transition metal ion binding;zinc ion binding	extracellular matrix;extracellular region;extracellular region part;proteinaceous extracellular matrix	Bladder cancer;Pathways in cancer;PPAR signaling pathway;Rheumatoid arthritis	+	18	18	18	43.1	43.1	43.1	54.006	0	268.06	10141000000	109	1.70477	0.835768	2.59443	P03956	P03956	Interstitial collagenase;22 kDa interstitial collagenase;27 kDa interstitial collagenase	MMP1
28.2141	27.6319	28.4966	27.2558	26.5627	26.4387	anatomical structure development;camera-type eye development;chordate embryonic development;developmental process;embryo development;embryo development ending in birth or egg hatching;eye development;in utero embryonic development;organ development;sensory organ development	binding;calcium ion binding;cation binding;ion binding;metal ion binding	cell part;cytoplasmic part;endoplasmic reticulum;endoplasmic reticulum lumen;endoplasmic reticulum part;intracellular membrane-bounded organelle;intracellular organelle;intracellular organelle lumen;intracellular organelle part;intracellular part;membrane-bounded organelle;membrane-enclosed lumen;organelle;organelle lumen;organelle part		+	9	9	9	36.3	36.3	36.3	38.89	0	100.02	1058400000	41	1.71327	-1.36175	-2.96177	Q15293	Q15293	Reticulocalbin-1	RCN1
31.3527	32.2451	32.4691	30.8251	30.2072	30.2207	actin cytoskeleton organization;actin filament organization;actin filament-based process;biological regulation;blood coagulation;cell activation;cellular component organization;cellular component organization at cellular level;cellular component organization or biogenesis;cellular component organization or biogenesis at cellular level;cellular process;coagulation;cytoskeleton organization;establi…		cell part;cytoplasmic membrane-bounded vesicle lumen;cytoplasmic part;cytoplasmic vesicle part;cytoskeleton;cytosol;extracellular region;intracellular membrane-bounded organelle;intracellular non-membrane-bounded organelle;intracellular organelle;intracellular organelle part;intracellular part;membrane-bounded organelle;membrane-enclosed lumen;non-membrane-bounded organelle;nucleus;organelle;orga…	Regulation of actin cytoskeleton	+	4	4	3	61.4	61.4	61.4	5.0526	0	79.843	15601000000	53	1.80659	-1.60465	-3.22713	P62328	P62328	Thymosin beta-4;Hematopoietic system regulatory peptide	TMSB4X
28.8662	30.9835	31.1349	25.7141	24.5517	NaN	amine metabolic process;aminoglycan biosynthetic process;aminoglycan catabolic process;aminoglycan metabolic process;anatomical structure development;biological adhesion;biosynthetic process;carbohydrate biosynthetic process;carbohydrate catabolic process;carbohydrate metabolic process;catabolic process;cell adhesion;cell differentiation;cell migration;cell motility;cell recognition;cellular bios…	binding;calcium ion binding;carbohydrate binding;cation binding;extracellular matrix structural constituent;glycosaminoglycan binding;hyaluronic acid binding;ion binding;metal ion binding;pattern binding;polysaccharide binding;structural molecule activity	cell part;cytoplasmic part;extracellular matrix;extracellular region;extracellular region part;extracellular space;Golgi apparatus part;Golgi lumen;intracellular membrane-bounded organelle;intracellular organelle;intracellular organelle lumen;intracellular organelle part;intracellular part;lysosomal lumen;membrane;membrane-bounded organelle;membrane-enclosed lumen;organelle;organelle lumen;organe…	Cell adhesion molecules (CAMs)	+	20	20	20	7	7	7	372.82	0	291.01	3908100000	73	1.8117	-5.19527	-4.55759	P13611	P13611	Versican core protein	VCAN
28.2699	28.2401	27.5433	29.2815	28.8996	29.3287	actin cytoskeleton organization;actin filament-based process;anatomical structure formation involved in morphogenesis;biological regulation;blood coagulation;cell activation;cellular component organization;cellular component organization at cellular level;cellular component organization or biogenesis;cellular component organization or biogenesis at cellular level;cellular process;cellular respons…	actin binding;actin monomer binding;adenyl nucleotide binding;adenyl-nucleotide exchange factor activity;ATPase regulator activity;binding;cytoskeletal protein binding;enzyme regulator activity;lipid binding;nucleoside-triphosphatase regulator activity;nucleotide binding;phosphatidylinositol binding;phosphatidylinositol-4,5-bisphosphate binding;phospholipid binding;proline-rich region binding;pro…	adherens junction;anchoring junction;blood microparticle;cell cortex;cell junction;cell part;cell projection;cell-substrate adherens junction;cell-substrate junction;cytoplasm;cytoplasmic part;cytoskeleton;cytosol;extracellular membrane-bounded organelle;extracellular organelle;extracellular region part;extracellular vesicular exosome;focal adhesion;intracellular membrane-bounded organelle;intrac…	Regulation of actin cytoskeleton;Shigellosis	+	13	13	13	95.7	95.7	95.7	15.054	0	154.01	3383500000	51	1.86763	1.15217	3.08446	P07737;CON__P02584	P07737	Profilin-1	PFN1
28.5796	28.6151	28.3224	27.0902	26.4135	25.2948	activation of immune response;anatomical structure morphogenesis;apoptotic mitochondrial changes;biological regulation;blood coagulation;cell activation;cell morphogenesis;cellular component assembly;cellular component assembly at cellular level;cellular component morphogenesis;cellular component organization;cellular component organization at cellular level;cellular component organization or bio…	binding;chaperone binding;enzyme binding;misfolded protein binding;protein binding;ubiquitin protein ligase binding	blood microparticle;cell part;chromaffin granule;cytoplasm;cytoplasmic membrane-bounded vesicle;cytoplasmic membrane-bounded vesicle lumen;cytoplasmic part;cytoplasmic vesicle;cytoplasmic vesicle part;cytosol;endoplasmic reticulum;extracellular matrix;extracellular membrane-bounded organelle;extracellular organelle;extracellular region;extracellular region part;extracellular space;extracellular v…		+	9	9	9	22	22	22	52.494	0	95.5	1214800000	34	1.86799	-2.23954	-3.54602	P10909	P10909	Clusterin;Clusterin beta chain;Clusterin alpha chain	CLU
28.4888	28.7651	28.851	29.6967	29.2918	29.321	activation of immune response;activation of innate immune response;activation of MAPK activity;adipose tissue development;alcohol metabolic process;anaphase-promoting complex-dependent proteasomal ubiquitin-dependent protein catabolic process;anatomical structure development;anatomical structure morphogenesis;antigen processing and presentation;antigen processing and presentation of exogenous ant…	binding;cation binding;enzyme binding;ion binding;metal ion binding;protease binding;protein binding;structural constituent of ribosome;structural molecule activity	cell body;cell part;cell projection;cytoplasm;cytoplasmic part;cytoplasmic vesicle membrane;cytoplasmic vesicle part;cytosol;cytosolic large ribosomal subunit;cytosolic small ribosomal subunit;endocytic vesicle membrane;endosomal part;endosome membrane;extracellular membrane-bounded organelle;extracellular organelle;extracellular region part;extracellular vesicular exosome;intracellular membrane-…	Parkinson's disease;PPAR signaling pathway;Ribosome	+	4	4	4	31.2	31.2	31.2	14.728	0	98.963	4089500000	34	1.90496	0.734838	2.72065	P62987;P62979;P0CG47;P0CG48	P62987;P62979;P0CG47;P0CG48	Ubiquitin-60S ribosomal protein L40;Ubiquitin;60S ribosomal protein L40;Ubiquitin-40S ribosomal protein S27a;Ubiquitin;40S ribosomal protein S27a;Polyubiquitin-B;Ubiquitin;Polyubiquitin-C;Ubiquitin	UBA52;RPS27A;UBB;UBC
29.5554	28.6733	28.2709	27.1322	27.222	26.5879	activation of immune response;biological regulation;complement activation;complement activation, classical pathway;defense response;humoral immune response;immune effector process;immune response;immune system process;innate immune response;macromolecule metabolic process;metabolic process;positive regulation of biological process;positive regulation of immune response;positive regulation of immu…	binding;calcium ion binding;catalytic activity;cation binding;endopeptidase activity;hydrolase activity;identical protein binding;ion binding;metal ion binding;peptidase activity;peptidase activity, acting on L-amino acid peptides;protein binding;serine hydrolase activity;serine-type endopeptidase activity;serine-type peptidase activity	blood microparticle;extracellular membrane-bounded organelle;extracellular organelle;extracellular region;extracellular region part;extracellular vesicular exosome;membrane-bounded organelle;membrane-bounded vesicle;organelle;vesicle	Complement and coagulation cascades;Staphylococcus aureus infection;Systemic lupus erythematosus	+	16	16	16	28.9	28.9	28.9	76.684	0	152.04	1696100000	68	1.90802	-1.85249	-3.50903	P09871	P09871	Complement C1s subcomponent;Complement C1s subcomponent heavy chain;Complement C1s subcomponent light chain	C1S
31.0545	30.5842	30.2812	29.5001	29.6616	29.6634	anatomical structure homeostasis;antigen processing and presentation;antigen processing and presentation of exogenous antigen;antigen processing and presentation of exogenous peptide antigen;antigen processing and presentation of exogenous peptide antigen via MHC class I;antigen processing and presentation of exogenous peptide antigen via MHC class I, TAP-dependent;antigen processing and presenta…	binding;identical protein binding;protein binding	adherens junction;anchoring junction;cell junction;cell part;cell-substrate adherens junction;cell-substrate junction;coated vesicle membrane;cytoplasm;cytoplasmic part;cytoplasmic vesicle membrane;cytoplasmic vesicle part;early endosome lumen;early endosome membrane;endocytic vesicle membrane;endoplasmic reticulum lumen;endoplasmic reticulum part;endosomal part;endosome lumen;endosome membrane;E…	Antigen processing and presentation	+	7	7	7	57.1	57.1	57.1	13.714	0	148.86	7150600000	50	1.95181	-1.03161	-3.11305	P61769	P61769	Beta-2-microglobulin;Beta-2-microglobulin form pI 5.3	B2M
29.1333	28.0288	28.9793	27.1657	25.9659	26.4182	antigen processing and presentation;antigen processing and presentation of exogenous antigen;antigen processing and presentation of exogenous peptide antigen;antigen processing and presentation of exogenous peptide antigen via MHC class I;antigen processing and presentation of exogenous peptide antigen via MHC class I, TAP-dependent;antigen processing and presentation of peptide antigen;antigen p…	catalytic activity;cysteine-type endopeptidase activity;cysteine-type peptidase activity;disulfide oxidoreductase activity;endopeptidase activity;hydrolase activity;hydrolase activity, acting on ester bonds;intramolecular oxidoreductase activity;intramolecular oxidoreductase activity, interconverting keto- and enol-groups;intramolecular oxidoreductase activity, transposing S-S bonds;isomerase act…	adherens junction;anchoring junction;cell junction;cell part;cell surface;cell-substrate adherens junction;cell-substrate junction;cytoplasmic membrane-bounded vesicle;cytoplasmic part;cytoplasmic vesicle;endoplasmic reticulum;endoplasmic reticulum lumen;endoplasmic reticulum part;extracellular membrane-bounded organelle;extracellular organelle;extracellular region part;extracellular vesicular ex…	Antigen processing and presentation;Protein processing in endoplasmic reticulum	+	25	25	25	56.6	56.6	56.6	56.782	0	264.04	1474200000	75	1.95555	-2.19724	-3.71411	P30101	P30101	Protein disulfide-isomerase A3	PDIA3
27.7742	28.1741	28.1909	28.7153	28.6785	28.9307	activation of protein kinase activity;activation of protein kinase B activity;biological regulation;biosynthetic process;cell communication;cell proliferation;cell redox homeostasis;cell-cell signaling;cellular biosynthetic process;cellular component movement;cellular homeostasis;cellular macromolecule metabolic process;cellular metabolic process;cellular nitrogen compound metabolic process;cellu…	catalytic activity;disulfide oxidoreductase activity;oxidoreductase activity;oxidoreductase activity, acting on a sulfur group of donors;oxidoreductase activity, acting on a sulfur group of donors, disulfide as acceptor;peptide disulfide oxidoreductase activity;protein disulfide oxidoreductase activity	cell part;cytoplasm;cytoplasmic part;cytosol;extracellular membrane-bounded organelle;extracellular organelle;extracellular region part;extracellular vesicular exosome;intracellular membrane-bounded organelle;intracellular organelle;intracellular organelle part;intracellular part;membrane-bounded organelle;membrane-bounded vesicle;mitochondrion;nuclear part;nucleoplasm;nucleus;organelle;organelle…		+	8	8	8	65.7	65.7	65.7	11.737	0	52.479	2824300000	28	2.00906	0.728456	2.83148	P10599	P10599	Thioredoxin	TXN
29.4125	29.1429	28.7606	27.9932	27.0665	27.017	biological regulation;blood coagulation;cell activation;cell differentiation;cellular developmental process;cellular lipid metabolic process;cellular metabolic process;cellular process;cellular process involved in reproduction;cellular response to chemical stimulus;cellular response to organic substance;cellular response to stimulus;coagulation;developmental growth;developmental process;developme…	binding;enzyme activator activity;enzyme regulator activity;lipid binding	cell part;cytoplasmic part;extracellular membrane-bounded organelle;extracellular organelle;extracellular region;extracellular region part;extracellular space;extracellular vesicular exosome;Golgi apparatus;integral to membrane;intracellular membrane-bounded organelle;intracellular non-membrane-bounded organelle;intracellular organelle;intracellular organelle lumen;intracellular organelle part;in…	Lysosome	+	20	20	20	45.8	45.8	45.8	58.112	0	191.79	2102600000	67	2.03952	-1.74644	-3.71955	P07602	P07602	Prosaposin;Saposin-A;Saposin-B-Val;Saposin-B;Saposin-C;Saposin-D	PSAP
30.9459	30.7015	30.7645	29.4066	29.2251	30.0495	biological regulation;blood coagulation;cell activation;cellular process;coagulation;establishment of localization;establishment of localization in cell;exocytosis;hemostasis;multicellular organismal process;platelet activation;platelet degranulation;regulation of biological quality;regulation of body fluid levels;secretion;secretion by cell;transport;vesicle-mediated transport	binding;calcium ion binding;cation binding;ion binding;metal ion binding	cell part;cytoplasmic membrane-bounded vesicle;cytoplasmic part;cytoplasmic vesicle;endoplasmic reticulum;endoplasmic reticulum lumen;endoplasmic reticulum part;extracellular region;Golgi apparatus;intracellular membrane-bounded organelle;intracellular organelle;intracellular organelle lumen;intracellular organelle part;intracellular part;melanosome;membrane;membrane-bounded organelle;membrane-bo…		+	23	23	23	58.1	58.1	58.1	37.106	0	323.31	6579900000	92	2.05413	-1.24357	-3.44855	O43852	O43852	Calumenin	CALU
29.9326	29.4705	29.5944	28.1217	26.8225	26.4104	activation of immune response;activation of innate immune response;anatomical structure development;biological regulation;cell differentiation;cellular component disassembly;cellular component disassembly at cellular level;cellular component organization;cellular component organization at cellular level;cellular component organization or biogenesis;cellular component organization or biogenesis at…	binding;catalytic activity;collagen binding;cysteine-type endopeptidase activity;cysteine-type peptidase activity;endopeptidase activity;glycoprotein binding;hydrolase activity;peptidase activity;peptidase activity, acting on L-amino acid peptides;protein binding;proteoglycan binding	cell part;cytoplasmic membrane-bounded vesicle;cytoplasmic part;cytoplasmic vesicle;extracellular membrane-bounded organelle;extracellular organelle;extracellular region;extracellular region part;extracellular space;extracellular vesicular exosome;intracellular;intracellular membrane-bounded organelle;intracellular non-membrane-bounded organelle;intracellular organelle;intracellular organelle par…	Antigen processing and presentation;Lysosome	+	17	17	17	37.2	37.2	37.2	37.821	0	233.69	2712500000	72	2.05424	-2.54762	-4.0193	P07858	P07858	Cathepsin B;Cathepsin B light chain;Cathepsin B heavy chain	CTSB
27.5022	27.3719	27.2468	26.7102	26.9127	26.5763	actin cytoskeleton organization;actin filament bundle assembly;actin filament organization;actin filament-based process;biological regulation;blood coagulation;cell activation;cell junction assembly;cell junction organization;cell-cell junction assembly;cell-cell junction organization;cellular component assembly;cellular component assembly at cellular level;cellular component organization;cellula…	actin binding;actin filament binding;binding;calcium ion binding;cation binding;cytoskeletal protein binding;hormone receptor binding;identical protein binding;integrin binding;ion binding;ligand-dependent nuclear receptor transcription coactivator activity;metal ion binding;nuclear hormone receptor binding;nucleoside binding;protein binding;protein binding transcription factor activity;protein c…	actin filament bundle;actomyosin;adherens junction;anchoring junction;cell cortex part;cell junction;cell part;cell projection;cell-cell junction;cell-substrate adherens junction;cell-substrate junction;contractile fiber part;cortical cytoskeleton;cytoplasm;cytoplasmic membrane-bounded vesicle lumen;cytoplasmic part;cytoplasmic vesicle part;cytoskeletal part;cytoskeleton;extracellular membrane-bo…	Adherens junction;Amoebiasis;Arrhythmogenic right ventricular cardiomyopathy (ARVC);Focal adhesion;Leukocyte transendothelial migration;Regulation of actin cytoskeleton;Systemic lupus erythematosus;Tight junction	+	25	25	15	37.2	37.2	25.6	104.85	0	198.13	893120000	57	2.19504	-0.640578	-2.87936	O43707;P35609;Q08043	O43707	Alpha-actinin-4	ACTN4
26.2418	26.6911	26.5177	28.9103	28.0185	28.0937	alcohol biosynthetic process;alcohol metabolic process;biological regulation;biosynthetic process;carbohydrate biosynthetic process;carbohydrate metabolic process;cellular biosynthetic process;cellular carbohydrate biosynthetic process;cellular carbohydrate metabolic process;cellular macromolecule biosynthetic process;cellular macromolecule metabolic process;cellular metabolic process;cellular ni…	binding;carbon-oxygen lyase activity;catalytic activity;cation binding;DNA binding;enzyme binding;GTPase binding;hydro-lyase activity;ion binding;lyase activity;magnesium ion binding;metal ion binding;nucleic acid binding;nucleic acid binding transcription factor activity;phosphopyruvate hydratase activity;protein binding;protein binding transcription factor activity;sequence-specific DNA binding…	cell part;contractile fiber part;cytoplasm;cytoplasmic part;cytosol;cytosolic part;extracellular membrane-bounded organelle;extracellular organelle;extracellular region part;extracellular space;extracellular vesicular exosome;intracellular membrane-bounded organelle;intracellular organelle;intracellular part;M band;macromolecular complex;membrane;membrane-bounded organelle;membrane-bounded vesicl…	Glycolysis / Gluconeogenesis;Methane metabolism;RNA degradation	+	19	19	19	57.4	57.4	57.4	47.168	0	323.31	1771000000	61	2.38767	1.85727	4.4851	P06733;P13929;P09104	P06733	Alpha-enolase	ENO1
28.6876	27.9727	28.343	26.7528	27.1245	26.7032	amine transport;apoptosis;biological regulation;biosynthetic process;blood coagulation;cell activation;cell death;cellular biosynthetic process;cellular component assembly;cellular component assembly at cellular level;cellular component organization;cellular component organization at cellular level;cellular component organization or biogenesis;cellular component organization or biogenesis at cell…	binding;enzyme binding;identical protein binding;kinase binding;protein binding;protein kinase binding;transcription factor binding;ubiquitin protein ligase binding	adherens junction;anchoring junction;blood microparticle;cell junction;cell leading edge;cell part;cell-substrate adherens junction;cell-substrate junction;cytoplasm;cytoplasmic membrane-bounded vesicle;cytoplasmic part;cytoplasmic vesicle;cytoplasmic vesicle membrane;cytoplasmic vesicle part;cytoskeletal part;cytosol;extracellular membrane-bounded organelle;extracellular organelle;extracellular …	Cell cycle;Neurotrophin signaling pathway;Oocyte meiosis	+	13	13	11	61.6	61.6	57.6	27.745	0	155.39	1288800000	47	2.4121	-1.4743	-4.26679	P63104	P63104	14-3-3 protein zeta/delta	YWHAZ
25.3386	25.7935	25.4045	26.7223	26.4706	26.4787	anatomical structure development;cell differentiation;cellular developmental process;cellular process;developmental process;epithelial cell differentiation;muscle organ development;muscle structure development;organ development		cell part;cytoplasm;intracellular part		+	8	8	8	52.7	52.7	52.7	22.611	0	61.43	559660000	27	2.50503	1.04502	3.95522	Q01995	Q01995	Transgelin	TAGLN
27.2454	27.2641	27.1674	27.5384	27.5004	27.4375	anatomical structure development;apoptosis;behavior;biological regulation;brain development;cell activation;cell death;cell development;cellular component organization;cellular component organization at cellular level;cellular component organization or biogenesis;cellular component organization or biogenesis at cellular level;cellular developmental process;cellular process;cellular process involv…	beta-amyloid binding;binding;cysteine-type endopeptidase inhibitor activity;endopeptidase inhibitor activity;endopeptidase regulator activity;enzyme binding;enzyme inhibitor activity;enzyme regulator activity;identical protein binding;peptidase inhibitor activity;peptidase regulator activity;protease binding;protein binding	axon;basement membrane;cell body;cell part;cell projection;contractile fiber;cytoplasmic part;endoplasmic reticulum;endosome;extracellular matrix part;extracellular membrane-bounded organelle;extracellular organelle;extracellular region;extracellular region part;extracellular space;extracellular vesicular exosome;intracellular membrane-bounded organelle;intracellular non-membrane-bounded organell…	Salivary secretion		5	5	5	50.7	50.7	50.7	15.799	0	48.389	1138300000	29	2.50978	0.266452	1.87978	P01034	P01034	Cystatin-C	CST3
27.5457	28.135	28.0012	29.7813	29.1911	29.62	actin cytoskeleton organization;actin filament depolymerization;actin filament organization;actin filament-based process;actin polymerization or depolymerization;ameboidal cell migration;anatomical structure morphogenesis;axon guidance;biological regulation;blood coagulation;cell activation;cell cycle cytokinesis;cell cycle process;cell migration;cell motility;cell surface receptor linked signali…		adherens junction;anchoring junction;cell cortex part;cell junction;cell part;cell projection membrane;cell projection part;cell-cell junction;cell-substrate adherens junction;cell-substrate junction;cortical actin cytoskeleton;cortical cytoskeleton;cytoplasm;cytoplasmic part;cytoskeletal part;cytoskeleton;extracellular membrane-bounded organelle;extracellular organelle;extracellular region part;…	Axon guidance;Fc gamma R-mediated phagocytosis;Regulation of actin cytoskeleton	+	14	14	10	74.1	74.1	55.4	18.502	0	181.69	4113000000	69	2.5466	1.63683	4.66797	P23528	P23528	Cofilin-1	CFL1
26.9167	26.6914	27.0787	25.2596	24.3766	24.2808	biological adhesion;biological regulation;cell adhesion;cellular component organization;cellular component organization at cellular level;cellular component organization or biogenesis;cellular component organization or biogenesis at cellular level;cellular process;extracellular matrix organization;extracellular structure organization;regulation of biological process;regulation of cell adhesion;re…	extracellular matrix structural constituent;structural molecule activity	basal lamina;basement membrane;extracellular matrix part;extracellular membrane-bounded organelle;extracellular organelle;extracellular region;extracellular region part;extracellular vesicular exosome;laminin complex;laminin-1 complex;macromolecular complex;membrane-bounded organelle;membrane-bounded vesicle;organelle;protein complex;vesicle	African trypanosomiasis;Amoebiasis;ECM-receptor interaction;Focal adhesion;Pathways in cancer;Small cell lung cancer;Toxoplasmosis	+	18	18	18	16.2	16.2	16.2	202.52	0	131.91	386760000	54	2.61542	-2.25661	-5.23377	Q16363	Q16363	Laminin subunit alpha-4	LAMA4
27.7854	28.0612	28.033	28.6005	28.5539	28.6453	biological regulation;biosynthetic process;blood coagulation;cell activation;cell migration;cell motility;cellular biosynthetic process;cellular component assembly;cellular component assembly at cellular level;cellular component movement;cellular component organization;cellular component organization at cellular level;cellular component organization or biogenesis;cellular component organization o…	binding;catalytic activity;cis-trans isomerase activity;isomerase activity;peptide binding;peptidyl-prolyl cis-trans isomerase activity;protein binding;unfolded protein binding;virion binding	adherens junction;anchoring junction;cell junction;cell part;cell-substrate adherens junction;cell-substrate junction;cytoplasmic part;cytosol;extracellular membrane-bounded organelle;extracellular organelle;extracellular region;extracellular region part;extracellular space;extracellular vesicular exosome;focal adhesion;intracellular membrane-bounded organelle;intracellular organelle;intracellula…		+	11	11	11	66.1	66.1	66.1	18.012	0	163.14	2358700000	56	2.65822	0.640027	3.34246	P62937;P0DN26;A0A0B4J2A2;A0A075B767;A0A075B759;Q9Y536;F5H284	P62937	Peptidyl-prolyl cis-trans isomerase A;Peptidyl-prolyl cis-trans isomerase A, N-terminally processed	PPIA
31.5627	31.8747	32.0987	33.1822	33.0864	33.2169	actin filament-based movement;actin filament-based process;actin-mediated cell contraction;actin-myosin filament sliding;anatomical structure development;apoptosis;astrocyte development;astrocyte differentiation;Bergmann glial cell differentiation;biological regulation;cell death;cell development;cell differentiation;cellular component disassembly;cellular component disassembly at cellular level;…	binding;double-stranded RNA binding;glycoprotein binding;identical protein binding;nucleic acid binding;protein binding;protein C-terminus binding;RNA binding;scaffold protein binding;structural constituent of cytoskeleton;structural constituent of eye lens;structural molecule activity	adherens junction;anchoring junction;cell junction;cell leading edge;cell part;cell projection;cell-substrate adherens junction;cell-substrate junction;cytoplasm;cytoplasmic part;cytoskeletal part;cytoskeleton;cytosol;extracellular membrane-bounded organelle;extracellular organelle;extracellular region part;extracellular vesicular exosome;focal adhesion;intermediate filament;intermediate filament…		+	51	51	50	75.1	75.1	73.2	53.651	0	323.31	50687000000	340	2.92202	1.31643	5.05842	P08670;P17661;P41219;P14136;Q16352;P07197;P07196;P12036	P08670	Vimentin	VIM
29.5741	30.1421	30.1358	32.0078	32.0033	31.5935	adherens junction organization;anatomical structure development;anatomical structure homeostasis;ATP-dependent chromatin remodeling;axon guidance;biological adhesion;biological regulation;blood coagulation;cell adhesion;cell junction assembly;cell junction organization;cell surface receptor linked signaling pathway;cell-cell adhesion;cell-cell junction organization;cellular component assembly;cel…	adenyl nucleotide binding;adenyl ribonucleotide binding;ATP binding;binding;cytoskeletal protein binding;enzyme binding;identical protein binding;kinesin binding;nitric-oxide synthase binding;nucleotide binding;protein binding;purine nucleotide binding;purine ribonucleoside triphosphate binding;purine ribonucleotide binding;ribonucleotide binding;structural constituent of cytoskeleton;structural …	adherens junction;anchoring junction;axon;blood microparticle;cell cortex part;cell junction;cell part;cell projection;cell-substrate adherens junction;cell-substrate junction;chromatin;chromosomal part;cortical cytoskeleton;cytoplasm;cytoplasmic part;cytoskeletal part;cytoskeleton;cytosol;extracellular membrane-bounded organelle;extracellular organelle;extracellular region part;extracellular spa…	Adherens junction;Arrhythmogenic right ventricular cardiomyopathy (ARVC);Bacterial invasion of epithelial cells;Dilated cardiomyopathy;Focal adhesion;Hypertrophic cardiomyopathy (HCM);Leukocyte transendothelial migration;Pathogenic Escherichia coli infection;Phagosome;Phototransduction - fly;Regulation of actin cytoskeleton;Shigellosis;Tight junction;Vibrio cholerae infection;Viral myocarditis	+	23	23	1	71.7	71.7	4.5	41.736	0	323.31	16311000000	188	2.92456	1.91751	5.7573	P60709;Q6S8J3;Q562R1;A5A3E0;P0CG38;Q9BYX7;P0CG39	P60709	Actin, cytoplasmic 1;Actin, cytoplasmic 1, N-terminally processed	ACTB
26.138	25.7823	25.9076	26.981	26.9179	26.8342	actin crosslink formation;actin cytoskeleton organization;actin filament bundle assembly;actin filament organization;actin filament-based process;biological regulation;blood coagulation;cell activation;cell junction assembly;cell junction organization;cell-substrate junction assembly;cellular component assembly;cellular component assembly at cellular level;cellular component organization;cellular…	binding;calcium ion binding;cation binding;cytoskeletal protein binding;double-stranded RNA binding;integrin binding;ion binding;ion channel binding;ligand-dependent nuclear receptor transcription coactivator activity;metal ion binding;nucleic acid binding;protein binding;protein binding transcription factor activity;protein complex binding;receptor binding;RNA binding;transcription coactivator a…	actin filament bundle;actomyosin;adherens junction;anchoring junction;cell cortex part;cell junction;cell part;cell projection;cell projection part;cell-cell adherens junction;cell-cell junction;cell-substrate adherens junction;cell-substrate junction;contractile fiber part;cortical actin cytoskeleton;cortical cytoskeleton;cytoplasm;cytoplasmic membrane-bounded vesicle lumen;cytoplasmic part;cyto…	Adherens junction;Amoebiasis;Arrhythmogenic right ventricular cardiomyopathy (ARVC);Focal adhesion;Leukocyte transendothelial migration;Regulation of actin cytoskeleton;Systemic lupus erythematosus;Tight junction	+	21	11	11	32.8	21	21	103.06	0	101.72	665860000	33	2.99944	0.968406	4.55703	P12814	P12814	Alpha-actinin-1	ACTN1
31.567	31.4722	31.4551	29.7936	29.9163	29.2697	biological regulation;BMP signaling pathway;cell surface receptor linked signaling pathway;cellular process;cellular response to stimulus;enzyme linked receptor protein signaling pathway;regulation of biological process;regulation of cellular process;response to external stimulus;response to extracellular stimulus;response to nutrient levels;response to starvation;response to stimulus;response to…	binding;calcium ion binding;carbohydrate binding;cation binding;glycosaminoglycan binding;heparin binding;ion binding;metal ion binding;pattern binding;polysaccharide binding	extracellular membrane-bounded organelle;extracellular organelle;extracellular region;extracellular region part;extracellular space;extracellular vesicular exosome;membrane-bounded organelle;membrane-bounded vesicle;organelle;vesicle		+	20	20	20	61.7	61.7	61.7	34.985	0	323.31	10492000000	108	3.09804	-1.83823	-6.10105	Q12841	Q12841	Follistatin-related protein 1	FSTL1
29.6251	29.4872	29.2892	26.8067	26.7048	25.8385	anatomical structure development;axon guidance;biological adhesion;cell adhesion;cellular component disassembly;cellular component disassembly at cellular level;cellular component organization;cellular component organization at cellular level;cellular component organization or biogenesis;cellular component organization or biogenesis at cellular level;cellular process;chemotaxis;collagen catabolic…	endopeptidase inhibitor activity;endopeptidase regulator activity;enzyme inhibitor activity;enzyme regulator activity;peptidase inhibitor activity;peptidase regulator activity;serine-type endopeptidase inhibitor activity	anchoring collagen;cell part;collagen;collagen type VI;cytoplasmic part;endoplasmic reticulum lumen;endoplasmic reticulum part;extracellular matrix;extracellular matrix part;extracellular membrane-bounded organelle;extracellular organelle;extracellular region;extracellular region part;extracellular space;extracellular vesicular exosome;intracellular organelle lumen;intracellular organelle part;in…	ECM-receptor interaction;Focal adhesion;Protein digestion and absorption	+	54	54	54	22.6	22.6	22.6	343.67	0	323.31	2190900000	130	3.13966	-3.01714	-7.14497	P12111	P12111	Collagen alpha-3(VI) chain	COL6A3
25.7886	26.0411	25.7671	27.0349	27.4127	27.1491	aging;anatomical structure formation involved in morphogenesis;angiogenesis;biological regulation;biosynthetic process;blood coagulation;cell activation;cell aging;cell surface receptor linked signaling pathway;cellular biosynthetic process;cellular component organization;cellular component organization at cellular level;cellular component organization or biogenesis;cellular component organizatio…	binding;endopeptidase inhibitor activity;endopeptidase regulator activity;enzyme binding;enzyme inhibitor activity;enzyme regulator activity;peptidase inhibitor activity;peptidase regulator activity;protease binding;protein binding;receptor binding;serine-type endopeptidase inhibitor activity	cell part;cytoplasmic membrane-bounded vesicle lumen;cytoplasmic part;cytoplasmic vesicle part;extracellular matrix;extracellular membrane-bounded organelle;extracellular organelle;extracellular region;extracellular region part;extracellular space;extracellular vesicular exosome;intracellular organelle part;intracellular part;membrane;membrane-bounded organelle;membrane-bounded vesicle;membrane-e…	Chagas disease (American trypanosomiasis);Complement and coagulation cascades;p53 signaling pathway	+	11	11	11	43	43	43	45.059	0	104.07	851420000	40	3.14065	1.33331	5.50198	P05121	P05121	Plasminogen activator inhibitor 1	SERPINE1
28.5507	29.0634	28.8331	30.328	30.4106	30.6013	apoptosis;B cell activation;B cell activation involved in immune response;B cell differentiation;biological regulation;carbohydrate homeostasis;cell activation;cell activation involved in immune response;cell death;cell differentiation;cellular chemical homeostasis;cellular developmental process;cellular glucose homeostasis;cellular homeostasis;cellular process;cellular response to carbohydrate s…	binding;carbohydrate binding;disaccharide binding;galactoside binding;lactose binding;molecular transducer activity;monosaccharide binding;signal transducer activity;sugar binding	cell part;cell surface;cytoplasm;extracellular matrix;extracellular membrane-bounded organelle;extracellular organelle;extracellular region part;extracellular space;extracellular vesicular exosome;intracellular;intracellular membrane-bounded organelle;intracellular organelle;intracellular part;membrane-bounded organelle;membrane-bounded vesicle;nucleus;organelle;proteinaceous extracellular matrix…		+	8	8	8	67.4	67.4	67.4	14.716	0	167.47	7736500000	36	3.19137	1.63093	6.06489	P09382	P09382	Galectin-1	LGALS1
28.2672	28.2189	28.2477	28.6818	28.562	28.6196	alcohol biosynthetic process;alcohol catabolic process;alcohol metabolic process;biosynthetic process;carbohydrate biosynthetic process;carbohydrate catabolic process;carbohydrate metabolic process;catabolic process;cellular biosynthetic process;cellular carbohydrate biosynthetic process;cellular carbohydrate catabolic process;cellular carbohydrate metabolic process;cellular metabolic process;cel…	binding;catalytic activity;enzyme binding;intramolecular oxidoreductase activity;intramolecular oxidoreductase activity, interconverting aldoses and ketoses;isomerase activity;protein binding;triose-phosphate isomerase activity;ubiquitin protein ligase binding	cell part;cytoplasmic part;cytosol;extracellular membrane-bounded organelle;extracellular organelle;extracellular region part;extracellular space;extracellular vesicular exosome;intracellular membrane-bounded organelle;intracellular organelle;intracellular part;membrane-bounded organelle;membrane-bounded vesicle;nucleus;organelle;vesicle	Carbon fixation in photosynthetic organisms;Fructose and mannose metabolism;Glycolysis / Gluconeogenesis;Inositol phosphate metabolism	+	15	15	15	69.2	69.2	69.2	30.791	0	176.1	2254500000	76	3.26534	0.37653	2.74205	P60174	P60174	Triosephosphate isomerase	TPI1
29.7282	30.0053	29.2879	26.8494	26.5968	26.1984	anatomical structure development;anatomical structure morphogenesis;axon guidance;biological adhesion;biological regulation;biosynthetic process;blood vessel development;cell adhesion;cell migration;cell motility;cellular component disassembly;cellular component disassembly at cellular level;cellular component movement;cellular component organization;cellular component organization at cellular le…	binding;carbohydrate binding;cation binding;extracellular matrix structural constituent;glycoprotein binding;glycosaminoglycan binding;growth factor binding;heparin binding;integrin binding;ion binding;metal ion binding;pattern binding;platelet-derived growth factor binding;polysaccharide binding;protein binding;protein complex binding;proteoglycan binding;receptor binding;structural molecule act…	basement membrane;cell part;collagen;collagen type V;cytoplasmic part;endoplasmic reticulum lumen;endoplasmic reticulum part;extracellular matrix;extracellular matrix part;extracellular membrane-bounded organelle;extracellular organelle;extracellular region;extracellular region part;extracellular vesicular exosome;fibrillar collagen;intracellular organelle lumen;intracellular organelle part;intra…	Amoebiasis;ECM-receptor interaction;Focal adhesion;Protein digestion and absorption	+	22	21	21	16.3	15.9	15.9	183.56	0	302.29	2410900000	78	3.42365	-3.12562	-8.1817	P20908;P12107	P20908	Collagen alpha-1(V) chain	COL5A1
34.7241	34.932	34.8156	33.4957	33.2177	33.0793	anatomical structure development;anatomical structure formation involved in morphogenesis;anatomical structure morphogenesis;biological regulation;biomineral tissue development;biosynthetic process;blood coagulation;blood vessel development;bone trabecula formation;cartilage development;cartilage development involved in endochondral bone morphogenesis;cell activation;cell communication;cell diffe…	binding;cation binding;extracellular matrix structural constituent;growth factor binding;identical protein binding;ion binding;metal ion binding;platelet-derived growth factor binding;protein binding;structural molecule activity	cell part;collagen;collagen type I;cytoplasmic membrane-bounded vesicle;cytoplasmic part;cytoplasmic vesicle;endoplasmic reticulum lumen;endoplasmic reticulum part;extracellular matrix;extracellular matrix part;extracellular region;extracellular region part;extracellular space;fibrillar collagen;Golgi apparatus;intracellular membrane-bounded organelle;intracellular organelle;intracellular organel…	Amoebiasis;ECM-receptor interaction;Focal adhesion;Protein digestion and absorption	+	84	84	83	71.7	71.7	71.2	138.94	0	323.31	106270000000	452	3.4762	-1.55965	-6.59676	P02452;CON__Q862S4;P02458;Q15485	P02452	Collagen alpha-1(I) chain	COL1A1
32.808	32.9546	32.9274	29.2329	29.7417	28.9246	aging;anatomical structure development;anatomical structure morphogenesis;aorta smooth muscle tissue morphogenesis;axon guidance;biological adhesion;biological regulation;cell activation;cell adhesion;cell surface receptor linked signaling pathway;cell-matrix adhesion;cell-substrate adhesion;cellular component disassembly;cellular component disassembly at cellular level;cellular component organiz…	binding;cation binding;extracellular matrix structural constituent;growth factor binding;integrin binding;ion binding;metal ion binding;platelet-derived growth factor binding;protein binding;protein complex binding;receptor binding;structural molecule activity	cell part;collagen;collagen type III;cytoplasmic part;endoplasmic reticulum lumen;endoplasmic reticulum part;extracellular matrix;extracellular matrix part;extracellular region;extracellular region part;extracellular space;fibrillar collagen;intracellular organelle lumen;intracellular organelle part;intracellular part;membrane-enclosed lumen;organelle lumen;organelle part	Amoebiasis;ECM-receptor interaction;Focal adhesion;Protein digestion and absorption	+	27	27	27	21	21	21	138.56	0	323.31	20803000000	144	3.92008	-3.59692	-10.5033	P02461;CON__P04258	P02461	Collagen alpha-1(III) chain	COL3A1
31.8286	31.5101	31.6423	27.4931	26.9488	26.5153	anatomical structure development;anatomical structure morphogenesis;biological regulation;cellular component disassembly;cellular component disassembly at cellular level;cellular component organization;cellular component organization at cellular level;cellular component organization or biogenesis;cellular component organization or biogenesis at cellular level;cellular process;cellular response to…	binding;calcium ion binding;cation binding;extracellular matrix structural constituent;ion binding;metal ion binding;structural molecule activity	basement membrane;extracellular matrix;extracellular matrix part;extracellular membrane-bounded organelle;extracellular organelle;extracellular region;extracellular region part;extracellular space;extracellular vesicular exosome;fibril;membrane-bounded organelle;membrane-bounded vesicle;microfibril;organelle;proteinaceous extracellular matrix;vesicle		+	73	73	70	33	33	32	312.3	0	323.31	8499200000	197	4.01801	-4.67462	-11.7574	P35555	P35555	Fibrillin-1	FBN1
34.1056	34.1623	34.1582	32.8553	32.9216	32.647	anatomical structure development;anatomical structure morphogenesis;biological regulation;blood coagulation;blood vessel development;cell activation;cell migration;cell motility;cell surface receptor linked signaling pathway;cellular component assembly;cellular component disassembly;cellular component disassembly at cellular level;cellular component movement;cellular component organization;cellul…	binding;binding, bridging;cation binding;extracellular matrix structural constituent;growth factor binding;identical protein binding;ion binding;metal ion binding;platelet-derived growth factor binding;protein binding;protein binding, bridging;structural molecule activity	cell part;collagen;collagen type I;cytoplasmic part;endoplasmic reticulum lumen;endoplasmic reticulum part;extracellular matrix;extracellular matrix part;extracellular membrane-bounded organelle;extracellular organelle;extracellular region;extracellular region part;extracellular space;extracellular vesicular exosome;fibrillar collagen;intracellular organelle lumen;intracellular organelle part;int…	Amoebiasis;ECM-receptor interaction;Focal adhesion;Protein digestion and absorption	+	67	67	67	62.7	62.7	62.7	129.31	0	323.31	73388000000	418	4.02213	-1.33409	-7.22205	P08123	P08123	Collagen alpha-2(I) chain	COL1A2
30.2339	30.1377	30.0647	25.5318	25.8472	25.0336	anatomical structure development;biological adhesion;cell adhesion;cell differentiation;cellular component disassembly;cellular component disassembly at cellular level;cellular component organization;cellular component organization at cellular level;cellular component organization or biogenesis;cellular component organization or biogenesis at cellular level;cellular developmental process;cellular…	extracellular matrix structural constituent;extracellular matrix structural constituent conferring tensile strength;structural molecule activity	anchoring collagen;cell part;collagen;collagen type XII;cytoplasmic part;endoplasmic reticulum lumen;endoplasmic reticulum part;extracellular matrix;extracellular matrix part;extracellular membrane-bounded organelle;extracellular organelle;extracellular region;extracellular region part;extracellular space;extracellular vesicular exosome;FACIT collagen;intracellular organelle lumen;intracellular o…	Protein digestion and absorption	+	72	72	72	34.2	34.2	34.2	333.14	0	323.31	3003600000	172	4.37419	-4.67456	-13.6735	Q99715	Q99715	Collagen alpha-1(XII) chain	COL12A1

## Sheet: Fig. 5 b, d, f-g, i
Figure 5 B	Gt area (sq mm)
		PBS injection	P2 + P5 injection
	Sample 1	0.370718	0.202186
	Sample 2	0.415192	0.428258
	Sample 3	0.501773	0.314578
	Sample 4	0.440361	0.338323
	Sample 5	0.461639	0.366366
	SD	0.0439964	0.0743245
	Mean	0.437937	0.329942
	p-value (Unpaired t-test, two-tailed)	0.0369	*
Figure 5 D	Collagen area (sq mm)
		PBS injection	P2 + P5 injection
	Sample 1	0.0892784	0.0561962
	Sample 2	0.0841177	0.0662872
	Sample 3	0.111292	0.0469595
	Sample 4	0.0932499	0.0571314
	Sample 5	0.0867941	0.0684459
	SD	0.00965286	0.00772857
	Mean	0.0929463	0.0590041
	p-value (Unpaired t-test, two-tailed)	0.0006	***
Figure 5 F	number of nuclei in gt
		PBS injection	P2 + P5 injection
	Sample 1	3017	2078
	Sample 2	3602	3741
	Sample 3	4271	3148
	Sample 4	3370	2990
	Sample 5	3432	3173
	SD	412.864	538.093
	Mean	3538.4	3026
	p-value (Unpaired t-test, two-tailed)	0.1692	ns
Figure 5 G	number of nuclei / area
		PBS injection	P2 + P5 injection
	Sample 1	8138.27	10277.7
	Sample 2	8675.5	8735.38
	Sample 3	8511.82	10007.1
	Sample 4	7652.81	8837.71
	Sample 5	7434.37	8660.74
	SD	478.283	692.364
	Mean	8082.55	9303.71
	p-value (Unpaired t-test, two-tailed)	0.0198	*
Figure 5 I	TUNEL+ / total DAPI+ cells
		PBS injection	P2 + P5 injection
	Sample 1	0.002154	0.004812
	Sample 2	0.003054	0.002272
	Sample 3	0.002927	0.003018
	Sample 4	0.003858	0.001338
	Sample 5	0.002914	0.003467
	SD	0.000541441	0.00116553
	Mean	0.0029814	0.0029814
	p-value (Unpaired t-test, two-tailed)	> 0.9999	ns

## Sheet: Fig. 6 a-b
Figure 6 A	Collagen I, Fibrillin 1 and Fibronectin staining from supernatant
Figure 6 B	Densitometry measurements of Collagen I staining from control fibroblast supernatant
		- TGFβ	- TGFβ	+ TGFβ	+ TGFβ
		Ctrl	P2 + P5	Ctrl	P2 + P5
	Sample 1	0.81	0.45	1.18	0.89
	Sample 2	1.01	0.26	1.4	0.99
	Sample 3	1.18	0.58	1.32	1
	Mean	1	0.43	1.3	0.96
	SD	0.151217	0.131403	0.0909212	0.0496655
	Densitometry measurements of Fibrillin1 staining from control fibroblast supernatant
		- TGFβ	- TGFβ	+ TGFβ	+ TGFβ
		Ctrl	P2 + P5	Ctrl	P2 + P5
	Sample 1	1.22	0.15	0.2	0.66
	Sample 2	0.69	0.4	1.43	0.18
	Sample 3	1.09	0.07	1.52	0.59
	Mean	1	0.206667	1.05	0.476667
	SD	0.225536	0.140554	0.602163	0.211713
	Densitometry measurements of Fibronectin staining from control fibroblast supernatant
		- TGFβ	- TGFβ	+ TGFβ	+ TGFβ
		Ctrl	P2 + P5	Ctrl	P2 + P5
	Sample 1	0.83	0.4	1.69	1.41
	Sample 2	1.53	0.07	1.77	1.33
	Sample 3	0.63	0.32	1.28	0.96
	Mean	0.996667	0.263333	1.58	1.23333
	SD	0.385861	0.140554	0.214631	0.196016
	Densitometry measurements of Collagen I staining from scleroderma fibroblast supernatant
		- TGFβ	- TGFβ	+ TGFβ	+ TGFβ
		Ctrl	P2 + P5	Ctrl	P2 + P5
	Sample 1	1.02	0.08	3.5	0.77
	Sample 2	0.88	0.05	3.81	0.3
	Sample 3	1.1	0.16	3.69	0.59
	Mean	1	0.0966667	3.66667	0.553333
	SD	0.0909212	0.046428	0.127628	0.19362
	Densitometry measurements of Fibrillin1 staining from scleroderma fibroblast supernatant
		- TGFβ	- TGFβ	+ TGFβ	+ TGFβ
		Ctrl	P2 + P5	Ctrl	P2 + P5
	Sample 1	1.04	0.22	0.96	0.12
	Sample 2	1.06	0.14	0.78	0.05
	Sample 3	0.91	0.11	0.86	0.11
	Mean	1.00333	0.156667	0.866667	0.0933333
	SD	0.0664998	0.046428	0.0736357	0.0309121
	Densitometry measurements of Fibronectin staining from scleroderma supernatant
		- TGFβ	- TGFβ	+ TGFβ	+ TGFβ
		Ctrl	P2 + P5	Ctrl	P2 + P5
	Sample 1	1.06	0.06	2.04	0.59
	Sample 2	0.94	0.16	1.73	0.84
	Sample 3	1	0.17	1.79	0.69
	Mean	1	0.13	1.85333	0.706667
	SD	0.0489898	0.0496655	0.134247	0.10274
