# Supplementary material for: TANGO1 inhibitors reduce collagen secretion and limit tissue scarring
Source: Nat Commun. 2024 Apr 24;15:3302. doi: 10.1038/s41467-024-47004-1 (PMC11043333; doi:10.1038/s41467-024-47004-1)
Supplement: Supplementary file 4 — Source Data [file 41467_2024_47004_MOESM4_ESM.zip › SOURCE DATA/444095_3_data_set_8733565_s9khdn.xlsx]

## Sheet: Suppl. Fig. 4
Supplementary Figure 4	Intracellular collagen fluorescence (a.u.)
		Ctrl	P2 + P5
	Cell 1	12.209	65.641
	Cell 2	10.239	29.753
	Cell 3	8.176	48.743
	Cell 4	7.602	59.581
	Cell 5	5.896	63.114
	Cell 6	4.214	59.169
	Cell 7	8.418	64.045
	Cell 8	4.57	52.726
	Cell 9	6.415	27.604
	Cell 10	9.295	56.653
	Cell 11	5.037	40.854
	Cell 12	6.788	56.408
	Cell 13	6.667	68.788
	Cell 14	11.157	64.92
	Cell 15	8.3	36.084
	Cell 16	6.7	38.49
	Cell 17	3.384	53.943
	Cell 18	4.142	60.845
	Cell 19	6.565	69.021
	Cell 20	9.442	77.399
	Cell 21	9.038	106.817
	Cell 22	7.573	111.809
	Cell 23	7.132	89.081
	Cell 24	7.307	109.363
	Cell 25	7.255	68.089
	Cell 26	7.33	64.16
	Cell 27	6.611	75.974
	Cell 28	7.472	66.593
	Cell 29	11.214	64.354
	Cell 30	12.925	55.708
	Cell 31	5.282	56.57
	Cell 32	8.29	66.655
	Cell 33	11.944	48.037
	Cell 34	7.206	101.553
	Cell 35	5.027	92.585
	Cell 36	8.091	113.545
	Cell 37	9.508	81.349
	Cell 38	11.577	129.618
	Cell 39	11.393	93.283
	Cell 40	6.944	66.629
	Cell 41	13.387	72.231
	Cell 42	6.622	121.35
	Cell 43	14.042	90.725
	Cell 44	5.94	87.658
	Cell 45	10.039	136.034
	Cell 46	8.672	80.309
	Cell 47	12.209	76.216
	Cell 48	30.106	69.834
	Cell 49	28.668	57.254
	Cell 50	40.024	93.155
	Cell 51	44.389	96.892
	Cell 52	42.723	60.741
	Cell 53	48.894	71.749
	Cell 54	57.215	51.636
	Cell 55	40.782	96.612
	Cell 56	19.425	82.399
	Cell 57	36.898	72.434
	Cell 58	18.419	73.287
	Cell 59	35.952	76.936
	Cell 60	57.993	89.97
	Cell 61	56.741	93.471
	Cell 62	58.498	87.984
	Cell 63	40.542	79.944
	Cell 64	48.401	97.357
	Cell 65	61.652	86.732
	Cell 66	35.22	136.47
	Cell 67	37.398	120.884
	Cell 68	49.304	94.938
	Cell 69	34.47	105.336
	Cell 70	53.974	116.548
	Cell 71	69.871	125.196
	Cell 72	50.695	108.833
	Cell 73	41.091	125.144
	Cell 74	58.187	77.518
	Cell 75	82.439	75.073
	Cell 76	21.891	72.835
	Cell 77	105.291	76.174
	Cell 78	33.711	96.666
	Cell 79	40.792	90.903
	Cell 80	45.825	89.177
	Cell 81	45.01	70.556
	Cell 82	46.362	63.504
	Cell 83	52.564	70.721
	Cell 84	27.353	93.289
	Cell 85	29.057	33.361
	Cell 86	39.45	56.285
	Cell 87	50.948	92.877
	Cell 88	53.001	41.741
	Cell 89	12.545	69.165
	Cell 90	17.281	61.799
	Cell 91	12.435	61.93
	Cell 92	19.313	57.376
	Cell 93	50.553	67.821
	Cell 94	52.533	71.951
	Cell 95	20.892	37.804
	Cell 96	58.199	35.116
	Cell 97	48.592	32.165
	Cell 98	44.136	51.246
	Cell 99	27.284	68.674
	Cell 100	59.446	29.707
	Cell 101	60.718	101.063
	Cell 102	102.758	56.601
	Cell 103	53.438	68.409
	Cell 104	79.216	80.633
	Cell 105	109.951	97.313
	Cell 106	38.031	81.151
	Cell 107	77.899	89.72
	Cell 108	73.818	61.811
	Cell 109	49.166	64.061
	Cell 110	56.621	98.11
	Cell 111	58.603	85.691
	Cell 112	32.618	59.417
	Cell 113	44.662	73.316
	Cell 114	28.729	81.513
	Cell 115	40.267	40.483
	Cell 116	38.836	82.093
	Cell 117	40.379	66.672
	Cell 118	60.535	39.701
	Cell 119	43.39	64.407
	Cell 120	37.504	75.654
	Cell 121	78.461	67.263
	Cell 122	61.891	90.995
	Cell 123	67.301	47.805
	Cell 124	64.726	77.553
	Cell 125	25.866	69.491
	Cell 126	63.82	72.44
	Cell 127	57.195	70.944
	Cell 128	65.453	78.659
	Cell 129	31.816	113.014
	Cell 130	50.48	92.742
	Cell 131	61.092	72.98
	Cell 132	44.569	56.022
	Cell 133	53.336	52.71
	Cell 134	46.153	50.118
	Cell 135	82.117	134.01
	Cell 136	87.123	59.565
	Cell 137	52.118	79.446
	Cell 138	29.088	117.512
	Cell 139	55.902	108.541
	Cell 140	46.648	90.121
	Cell 141	32.546	66.888
	Cell 142		77.475
	Cell 143		66.949
	Cell 144		64.407
	Cell 145		83.392
	Cell 146		58.977
	Cell 147		65.059
	Cell 148		77.143
	Cell 149		82.394
	Cell 150		85.468
	Cell 151		83.816
	Cell 152		110.085
	Cell 153		66.154
	Cell 154		86.074
	Cell 155		78.235
	Cell 156		107.49
	Cell 157		99.054
	Cell 158		73.739
	Cell 159		82.66
	Cell 160		64.716
	Cell 161		92.272
	Cell 162		79.794
	Cell 163		79.855
	Cell 164		81.023
	Cell 165		51.506
	Cell 166		49.146
	Cell 167		72.338
	Cell 168		77.633
	Cell 169		81.926
	Cell 170		91.101
	Cell 171		73.647
	Cell 172		52.008
	Cell 173		52.51
	Cell 174		43.174
	Cell 175		39.226
	Cell 176		54.277
	Cell 177		31.725
	Cell 178		40.29
	Cell 179		30.358
	Cell 180		65.715
	Cell 181		54.176
	Cell 182		56.094
	Cell 183		55.195
	Cell 184		30.383
	Cell 185		71.755
	Cell 186		69.083
	Cell 187		97.576
	Cell 188		59.7
	Cell 189		42.105
	Cell 190		27.933
	Cell 191		66.438
	Cell 192		53.096
	Cell 193		56.829
	Cell 194		78.941
	Cell 195		74.717
	Cell 196		71.67
	Cell 197		98.111
	Cell 198		63.597
	Cell 199		56.261
	Cell 200		81.55
	Cell 201		63.84
	Cell 202		101.68
	Cell 203		65.962
	Cell 204		23.979
	Cell 205		81.502
	Cell 206		73.725
	Cell 207		43.443
	Cell 208		43.897
	Cell 209		40.328
	Cell 210		60.285
	Cell 211		75.816
	Cell 212		83.656
	Cell 213		59.554
	Cell 214		124.869
	Cell 215		110.967
	Cell 216		130.729
	Cell 217		78.953
	Cell 218		65.128
	Cell 219		47.958
	Cell 220		70.465
	Cell 221		107.847
	Cell 222		96.32
	Cell 223		76.35
	Cell 224		44.526
	Cell 225		30.331
	Cell 226		56.593
	Cell 227		51.143
	Cell 228		47.475
	Cell 229		55.28
	Cell 230		46.24
	Cell 231		47.779
	Cell 232		43.587
	Cell 233		25.8
	Cell 234		96.917
	Cell 235		75.774
	Cell 236		38.859
	Cell 237		72.233
	Cell 238		57.913
	Cell 239		67.367
	Cell 240		81.46
	Cell 241		114.198
	Cell 242		93.883
	Cell 243		118.083
	Cell 244		41.492
	Cell 245		33.76
	Cell 246		44.096
	Cell 247		63.059
	Cell 248		56.586
	Cell 249		37.479
	Cell 250		57.025
	Cell 251		60.646
	Cell 252		56.201
	Cell 253		48.132
	Cell 254		86.87
	Cell 255		73.733
	Cell 256		69.711
	Cell 257		66.797
	Cell 258		57.369
	Cell 259		82.763
	Cell 260		53.535
	Cell 261		64.486
	Cell 262		106.384
	Cell 263		35.302
	Cell 264		54.363
	Cell 265		37.474
	Cell 266		70.885
	Cell 267		63.117
	Cell 268		29.715
	Cell 269		51.985
	Cell 270		58.993
	Cell 271		44.785
	Cell 272		45.414
	Cell 273		42.24
	Cell 274		78.941
	Cell 275		93.027
	Cell 276		91.51
	Cell 277		48.223
	Cell 278		42.088
	Cell 279		50.157
	Cell 280		51.157
	Cell 281		18.697
	Cell 282		54.499
	Cell 283		25.733
	Cell 284		37.944
	Cell 285		33.982
	Cell 286		44.849
	Cell 287		90.552
	Cell 288		49.52
	Cell 289		70.512
	Cell 290		85.406
	Cell 291		68.438
	Cell 292		62.616
	Cell 293		54.77
	Cell 294		66.207
	Cell 295		87.178
	Cell 296		69.907
	Cell 297		67.259
	Cell 298		68.518
	Cell 299		59.021
	Cell 300		46.667
	Cell 301		36.931
	Cell 302		55.349
	Cell 303		63.202
	Cell 304		82.141
	Cell 305		37.239
	Cell 306		80.326
	Cell 307		55.419
	Cell 308		65.669
	Cell 309		66.554
	Cell 310		62.336
	Cell 311		95.007
	Cell 312		50.762
	Cell 313		55.35
	Cell 314		68.729
	Cell 315		76.049
	Cell 316		50.12
	Cell 317		80.459
	Cell 318		64.696
	Cell 319		88.415
	Cell 320		69.336
	Cell 321		105.65
	Cell 322		57.645
	Cell 323		95.393
	Cell 324		61.581
	Cell 325		70.938
	Cell 326		75.978
	Cell 327		73.428
	Cell 328		55.078
	Cell 329		35.893
	Mean	35.2094	69.7023
	SD	24.7039	22.8594
	p-value (Mann-Whitney, two-tailed)	< 0.0001	****

## Sheet: Suppl. Fig. 6
Supplementary Figure 6	Collagen 12A1, Collagen 6A3 and Ponceau staining
